# Supplementary material for: Identification of key genes in invasive clinically non-functioning pituitary adenoma by integrating analysis of DNA methylation and mRNA expression profiles
Source: J Transl Med. 2019 Dec 3;17:407. doi: 10.1186/s12967-019-02148-3 (PMC6892283; doi:10.1186/s12967-019-02148-3)
Supplement: Supplementary file 1 — Additional file 1: Table S1. Clinical information of 68 patients with NFPA. Table S2. List of differentially methylated probes. Table S3. List of differentially methylated genes in the promoter region. Table S4. List of differentially expressed genes. Table S5. Pearson analyses results of 69 significant genes. Table S6. GO and KEGG analyses of 115 genes. Table S7. GO and KEGG analyses of 58 genes. Table S8. Pyrosequencing primers of 19 genes. Table S9. RT-PCR primers of 20 genes (including thr control). Table S10. Distribution of differential methylated probes. [file 12967_2019_2148_MOESM1_ESM.xlsx]

## Sheet: Table S1
Table S1. Clinical information of 68 patients with NFPA
ID	Sex	Age	Volume	Invasive	Resection	Subtype
NFPA-001	Female	56	Macro	Y	NGTR	NC
NFPA-002	Female	60	Macro	N	NGTR	NC
NFPA-003	Male	52	Macro	N	NGTR	GON
NFPA-004	Female	51	Macro	N	GTR	NC
NFPA-005	Female	35	Macro	N	NGTR	NC
NFPA-006	Male	43	Macro	N	NGTR	NC
NFPA-007	Female	29	Giant	Y	GTR	NC
NFPA-008	Male	40	Giant	Y	NGTR	NC
NFPA-009	Male	55	Macro	Y	NGTR	GON
NFPA-010	Female	38	Macro	N	NGTR	NC
NFPA-011	Male	64	Giant	N	NGTR	GON
NFPA-012	Female	59	Macro	Y	NGTR	NC
NFPA-013	Male	63	Macro	N	NGTR	GON
NFPA-014	Male	41	Macro	Y	NGTR	GON
NFPA-015	Female	49	Macro	Y	NGTR	GON
NFPA-016	Male	64	Macro	Y	GTR	NC
NFPA-017	Female	58	Macro	Y	GTR	NC
NFPA-018	Male	60	Macro	N	GTR	GON
NFPA-019	Female	38	Macro	Y	NGTR	NC
NFPA-020	Female	58	Giant	Y	GTR	NC
NFPA-021	Female	52	Giant	Y	GTR	NC
NFPA-022	Female	29	Macro	N	GTR	GON
NFPA-023	Male	55	Macro	N	NGTR	NC
NFPA-024	Female	49	Macro	Y	NGTR	NC
NFPA-025	Female	33	Giant	Y	GTR	NC
NFPA-026	Female	50	Giant	Y	NGTR	NC
NFPA-027	Male	32	Giant	Y	NGTR	GON
NFPA-028	Male	44	Macro	Y	NGTR	NC
NFPA-029	Male	64	Macro	Y	GTR	NC
NFPA-030	Male	42	Macro	N	NGTR	NC
NFPA-031	Male	52	Macro	N	GTR	NC
NFPA-032	Male	28	Giant	Y	GTR	NC
NFPA-033	Male	48	Macro	N	NGTR	GON
NFPA-034	Female	52	Macro	Y	NGTR	NC
NFPA-035	Male	39	Macro	Y	GTR	NC
NFPA-036	Female	49	Macro	Y	GTR	NC
NFPA-037	Male	62	Macro	N	NGTR	GON
NFPA-038	Female	58	Giant	Y	GTR	NC
NFPA-039	Female	57	Macro	N	GTR	NC
NFPA-040	Male	43	Macro	Y	NGTR	NC
NFPA-041	Male	46	Giant	Y	NGTR	GON
NFPA-042	Female	47	Macro	Y	NGTR	GON
NFPA-043	Male	66	Macro	N	GTR	NC
NFPA-044	Male	56	Macro	Y	NGTR	GON
NFPA-045	Male	70	Macro	Y	GTR	NC
NFPA-046	Male	47	Macro	N	GTR	GON
NFPA-047	Female	48	Macro	Y	NGTR	NC
NFPA-048	Female	73	Giant	Y	NGTR	NC
NFPA-049	Female	51	Macro	Y	GTR	NC
NFPA-050	Male	29	Giant	Y	NGTR	NC
NFPA-051	Male	52	Macro	N	GTR	NC
NFPA-052	Male	25	Giant	Y	GTR	NC
NFPA-053	Male	53	Macro	N	GTR	NC
NFPA-054	Female	41	Macro	N	GTR	NC
NFPA-055	Female	49	Giant	Y	NGTR	NC
NFPA-056	Male	65	Macro	Y	GTR	GON
NFPA-057	Female	44	Macro	Y	GTR	GON
NFPA-058	Female	68	Giant	Y	GTR	GON
NFPA-059	Male	59	Macro	N	GTR	NC
NFPA-060	Female	46	Giant	Y	GTR	GON
NFPA-061	Female	57	Macro	Y	GTR	NC
NFPA-062	Female	57	Giant	Y	GTR	NC
NFPA-063	Male	58	Macro	Y	NGTR	GON
NFPA-064	Female	57	Giant	Y	GTR	NC
NFPA-065	Male	74	Macro	Y	NGTR	GON
NFPA-066	Male	43	Macro	Y	GTR	GON
NFPA-067	Male	32	Macro	Y	NGTR	NC
NFPA-068	Female	55	Giant	Y	NGTR	GON
Abbreviation: Macro, macro-adenoma (1-4cm); Giant, giant adenoma (≻4cm); GTR, gross total resection; NGTR, non-gross total resection; GON, gonadotroph; NC, null cell.
Tumor of grade 3 or grade 4 of Knosp classification was defined as invasive.

## Sheet: Table S2
Table S2. Differentially methylated probes
Probe	Gene	Region	P value	Deta_Beta
cg01680674	A2BP1	5'UTR	0.0202965	-0.149348
cg08249698	A2BP1	5'UTR	0.00797525	-0.117416
cg06332950	A2BP1	5'UTR	0.0100315	-0.121509
cg00879221	A4GALT	5'UTR	0.0472892	0.109703
cg00241712	A4GALT	5'UTR	0.00827406	0.126007
cg15889065	AADACL2-AS1	Body	0.031034	0.106984
cg19620994	AADACL3	TSS1500	0.0111508	-0.119595
cg13643250	AAMDC	Body	0.0286415	-0.117142
cg04582695	AANAT	5'UTR	0.00982595	0.160221
cg06101792	AATF	Body	0.0424959	0.142037
cg03142071	ABAT	Body	0.00159516	0.105295
cg26534460	ABCA12	TSS200	0.0139621	0.117299
cg08218512	ABCA13	Body	0.0301187	-0.12029
cg08449748	ABCA3	Body	0.000253953	0.103891
cg09168805	ABCA4	Body	0.0015688	0.104562
cg22475139	ABCA4	Body	0.00356635	0.109089
cg13761375	ABCA7	Body	0.0029943	0.158057
cg26576206	ABCA7	Body	0.00112998	0.168873
cg11295001	ABCA8	5'UTR	0.00451557	-0.202173
cg05496710	ABCB1	5'UTR	0.0236972	-0.124768
cg04219946	ABCB4	Body	0.0036851	0.10843
cg04996195	ABCB4	TSS1500	0.0424333	0.117444
cg09307830	ABCB5	TSS200	0.00376141	-0.131931
cg16830520	ABCB5	Body	0.0356837	-0.123174
cg16200071	ABCB5	Body	0.0422955	-0.100712
cg22426329	ABCB5	Body	0.00414675	-0.120527
cg22066521	ABCB5	1stExon	0.013786	-0.121944
cg16061369	ABCB6	TSS1500	0.0132783	0.111126
cg07079753	ABCC1	Body	0.0130334	-0.115036
cg05599550	ABCC3	TSS1500	0.0454754	0.128485
cg14942542	ABCC3	TSS1500	0.02147	0.129754
cg05538032	ABCG1	Body	0.0102178	0.122313
cg24207176	ABCG2	1stExon	0.0035349	0.121936
cg06216031	ABCG4	Body	0.00435306	0.172736
cg11532609	ABCG5	Body	9e-05	0.174473
cg13046688	ABHD12B	5'UTR	0.014282	0.102174
cg20775755	ABHD16A	Body	0.00210249	-0.123939
cg01809435	ABHD16B	TSS1500	0.00374093	0.111688
cg04085984	ABL1	Body	0.0143419	0.105247
cg18122153	ABLIM1	TSS1500	0.0333876	0.107244
cg11699880	ABLIM1	TSS200	0.00221517	0.117612
cg19996254	ABLIM1	5'UTR	0.0147835	0.100096
cg04055345	ABLIM1	Body	0.00825151	0.101988
cg03419475	ABLIM1	Body	0.000613905	0.103108
cg12614090	ABLIM1	1stExon	0.000739161	0.190929
cg13653328	ABLIM3	TSS1500	0.00226807	0.217271
cg17840849	ABR	Body	0.0212609	0.116936
cg13362621	ABR	Body	0.0120911	0.154146
cg03325693	ABTB2	Body	0.00576556	0.103964
cg07541559	ABTB2	Body	0.0195495	0.119106
cg25773402	ACACA	5'UTR	0.0378609	0.109379
cg24637361	ACADL	TSS1500	0.0400436	-0.142783
cg01812328	ACADL	TSS1500	0.0114637	-0.114813
cg01377644	ACADVL	Body	0.0236925	0.11244
cg01530639	ACAT1	Body	0.00266884	0.141707
cg27401724	ACBD4	Body	0.00531254	-0.133364
cg01043616	ACCN2	Body	0.0150011	0.109193
cg01650776	ACCN3	Body	0.00321311	0.155333
cg15046142	ACIN1	Body	0.000330509	-0.119391
cg12415575	ACKR3	TSS200	0.0248122	0.156805
cg18766847	ACMSD	TSS1500	0.0289719	-0.12348
cg21877774	ACOT4	TSS200	0.00050999	0.135712
cg19056927	ACOT7	TSS200	0.0414415	0.119389
cg10163234	ACOT7	TSS200	0.0144235	0.137232
cg23780021	ACOT7	Body	0.0119177	0.107335
cg14552672	ACOXL	Body	0.0243317	-0.109534
cg23764626	ACOXL	Body	0.0379048	-0.107176
cg08387459	ACOXL	Body	0.0448742	-0.106286
cg04780086	ACOXL	3'UTR	0.00952931	0.145085
cg21414754	ACOXL	TSS1500	0.000181153	0.191618
cg16135795	ACP1	Body	0.00894355	-0.126855
cg27542552	ACP5	TSS1500	0.0133965	0.105034
cg25683185	ACRBP	Body	0.00629609	0.10142
cg10282807	ACRBP	1stExon	0.00201465	0.110807
cg18476499	ACSL1	5'UTR	0.0335441	-0.154699
cg13902037	ACSL6	Body	0.0189094	0.117234
cg22869025	ACSS1	Body	0.0101167	0.104817
cg09926178	ACTA1	5'UTR	0.0406285	0.107438
cg13547644	ACTA1	5'UTR	0.0250349	0.134683
cg27229613	ACTA1	5'UTR	0.0497786	0.136857
cg12908399	ACTA1	TSS1500	0.0387774	0.141538
cg15380173	ACTB	TSS1500	0.00902941	0.107146
cg15395743	ACTN1	Body	0.0115594	0.101892
cg10417809	ACTN1	Body	0.000697048	0.10897
cg02057747	ACTN1	Body	0.00155389	0.111375
cg14527649	ACTN1	Body	0.0167428	0.216516
cg18381395	ACTN2	Body	0.0341986	-0.116751
cg23835914	ACTR3C	TSS1500	0.0485349	0.130262
cg12425800	ACTR6	TSS1500	0.00183816	0.175785
cg07568040	ACVR1C	Body	0.0149921	0.115422
cg12193731	ACVRL1	TSS1500	0.0145935	0.142671
cg11319187	ACYP2	Body	0.0272521	-0.116062
cg16123305	ADAM10	Body	0.0466451	0.114544
cg06544308	ADAM18	TSS200	0.0378642	-0.112563
cg08715168	ADAM18	TSS1500	0.0426262	-0.105387
cg10318771	ADAM23	Body	0.00189369	0.119919
cg06909300	ADAM32	Body	0.0211559	-0.132855
cg07444323	ADAM33	Body	0.0041619	0.132332
cg13054881	ADAM6	TSS1500	0.0129841	-0.113363
cg20565914	ADAM6	Body	0.00247096	-0.113324
cg27002186	ADAM6	TSS1500	0.000978487	-0.106868
cg22262095	ADAMTS10	Body	0.0230226	-0.11318
cg00420246	ADAMTS10	Body	0.0459156	-0.105019
cg00905687	ADAMTS12	1stExon	0.0420517	0.125551
cg18519308	ADAMTS12	TSS1500	0.00629266	0.129548
cg20576539	ADAMTS12	Body	0.0224725	0.135486
cg08795752	ADAMTS13	Body	0.00121951	0.135043
cg13413996	ADAMTS13	Body	0.00122492	0.139189
cg10773249	ADAMTS15	Body	0.0143637	-0.100962
cg09456340	ADAMTS16	Body	0.0271709	-0.119326
cg27450388	ADAMTS17	Body	0.029201	-0.144703
cg14513900	ADAMTS17	3'UTR	0.0213908	-0.140431
cg16954223	ADAMTS17	Body	0.00393003	-0.139559
cg13747137	ADAMTS17	Body	0.016362	-0.135633
cg14500637	ADAMTS17	Body	0.0177926	-0.135181
cg13849749	ADAMTS17	Body	0.003406	-0.133291
cg18747283	ADAMTS17	Body	0.019558	-0.125463
cg00604115	ADAMTS17	Body	0.0455891	-0.120753
cg05884870	ADAMTS17	Body	0.00506074	-0.119196
cg27371329	ADAMTS17	Body	0.010247	-0.118216
cg05477921	ADAMTS17	Body	0.0274172	-0.115379
cg22283415	ADAMTS17	Body	0.0324757	-0.107916
cg15002586	ADAMTS17	Body	0.0418662	-0.106308
cg23855802	ADAMTS17	Body	0.0204686	-0.10608
cg12476735	ADAMTS17	Body	0.0367073	-0.105496
cg07076880	ADAMTS17	Body	0.0417983	-0.1035
cg02589109	ADAMTS17	Body	0.0360187	-0.10234
cg02599361	ADAMTS2	Body	0.0413959	-0.127794
cg10499378	ADAMTS2	Body	0.0259527	0.103478
cg03993109	ADAMTS2	Body	0.0247684	0.103933
cg22484209	ADAMTS6	Body	0.0308289	0.105715
cg13063165	ADAMTS7	Body	0.0351174	-0.112685
cg18456761	ADAMTS7	TSS1500	0.0173774	0.12148
cg20246113	ADAMTS7	TSS1500	6.71e-05	0.12291
cg06476693	ADAMTS8	Body	0.0413935	0.110189
cg22081832	ADAMTS9	Body	0.0295226	0.107214
cg13724111	ADAMTSL1	Body	0.00985113	0.153514
cg17220073	ADAMTSL1	Body	0.00125178	0.137834
cg27449209	ADAMTSL2	TSS1500	0.0085781	0.107072
cg06451934	ADAMTSL3	Body	0.0135934	-0.140587
cg12337628	ADAMTSL3	Body	0.041177	-0.128577
cg06428304	ADAMTSL3	Body	0.00894151	-0.116723
cg04902894	ADAMTSL3	Body	0.0365119	-0.1067
cg03079917	ADAMTSL3	Body	0.0459087	-0.104882
cg22994198	ADAMTSL5	Body	0.00510988	0.133386
cg17720286	ADAMTSL5	TSS1500	0.00804494	0.148289
cg04601137	ADAMTSL5	5'UTR	0.00345397	0.160886
cg00904258	ADAP1	Body	0.0066404	-0.146976
cg05085844	ADAP1	Body	0.0327923	-0.103387
cg06964738	ADAP1	Body	0.00277201	-0.103091
cg03920003	ADAR	5'UTR	0.00822753	0.117077
cg27449258	ADARB1	TSS1500	0.024758	0.102499
cg09867002	ADARB2	Body	0.0244611	-0.191689
cg06889571	ADARB2	Body	0.0455566	-0.135654
cg25065716	ADARB2	Body	0.0360837	0.100849
cg27429195	ADARB2	Body	0.000672774	0.123295
cg15522171	ADC	5'UTR	0.0126754	0.100561
cg04965324	ADCK1	Body	0.0490504	0.107924
cg18225485	ADCY10	Body	0.000944198	0.132054
cg03213490	ADCY2	Body	0.0241415	-0.1105
cg03739434	ADCY2	Body	0.00258743	0.134367
cg26126617	ADCY3	Body	0.000430079	0.106702
cg17152801	ADCY3	TSS200	0.000153899	0.147939
cg16888658	ADCY3	TSS200	0.000491184	0.153063
cg17644208	ADCY3	TSS1500	0.00122011	0.196211
cg21151432	ADCY3	TSS200	0.00224987	0.209512
cg21011133	ADCY3	TSS200	0.00185596	0.210094
cg09221924	ADCY3	TSS200	0.00124516	0.244982
cg26752663	ADCY3	5'UTR	0.00236709	0.117366
cg02098786	ADCY4	Body	0.00292734	0.126316
cg14575697	ADCY5	Body	0.0289478	0.140671
cg14104789	ADCY7	TSS200	0.0210757	0.11691
cg25413874	ADCY7	TSS1500	0.0311928	-0.110888
cg13500480	ADCY7	1stExon	0.00359668	0.13525
cg18098294	ADCY8	Body	0.0471527	0.1035
cg08445323	ADCY9	3'UTR	0.0260435	-0.104725
cg18924906	ADCY9	Body	0.0173145	0.107293
cg16288125	ADCYAP1	TSS1500	0.0323157	0.133594
cg00162104	ADD1	Body	0.0496967	-0.109944
cg01359081	ADGB	Body	0.0127978	-0.136402
cg18338374	ADGRA1	TSS1500	0.018132	0.120307
cg09053749	ADGRB2	TSS1500	0.0285925	0.103058
cg14821468	ADGRB2	TSS1500	0.00498499	0.11353
cg27408085	ADGRB2	TSS1500	0.0352793	0.115305
cg15839725	ADGRD1	Body	0.0455919	-0.107744
cg02185146	ADGRD1	Body	0.048605	-0.101185
cg12399366	ADGRF2	5'UTR	0.0311006	-0.112503
cg20431939	ADGRG1	5'UTR	0.00719688	0.12297
cg20788106	ADGRG1	5'UTR	0.00132505	0.134539
cg14678981	ADGRG1	1stExon	0.0306718	0.114646
cg09028736	ADGRG6	Body	0.00949756	-0.124654
cg01254260	ADGRG6	Body	0.00590121	-0.11052
cg09915298	ADGRG6	Body	0.00676785	-0.10957
cg26719105	ADGRL4	TSS200	0.0335131	0.140754
cg17619619	ADGRV1	Body	0.00152151	0.12711
cg23949936	ADH1A	TSS1500	0.0353478	0.117968
cg24368912	ADH1B	TSS1500	0.025894	0.110161
cg27562174	ADH4	5'UTR	0.000529049	0.169323
cg19506666	ADIPOR1	Body	0.0285496	-0.132428
cg19845971	ADK	Body	0.0248149	-0.111979
cg10909788	ADNP	5'UTR	0.00524684	0.143691
cg22209520	ADORA2A	TSS200	0.00300333	0.105821
cg07563400	ADORA2B	Body	0.00543031	0.158588
cg00543976	ADORA3	Body	0.0179181	0.106679
cg15564579	ADPRH	TSS200	0.0100847	0.101276
cg17909977	ADSS	3'UTR	0.00992317	-0.135101
cg06160539	ADSS	Body	0.0108356	-0.118675
cg01534271	ADTRP	Body	0.0157479	0.131792
cg20336388	AEBP1	Body	0.0254826	0.101099
cg20359930	AEBP1	Body	0.00286316	0.121285
cg01399219	AEBP1	Body	0.00315497	0.14497
cg00474091	AEBP2	Body	0.0261783	0.107723
cg17732995	AFAP1	Body	0.039862	0.101329
cg20708173	AFAP1	5'UTR	0.0133398	0.11126
cg10556754	AFAP1L1	TSS1500	2.89e-05	0.120128
cg22864308	AFAP1L1	TSS1500	0.000631341	0.130119
cg24486784	AFAP1L1	Body	0.00682781	0.153548
cg17439630	AFAP1L2	Body	0.0376024	0.114557
cg21743236	AFF3	TSS1500	0.000605513	0.100162
cg12042952	AFF3	TSS1500	0.0125102	0.101233
cg17237287	AFF3	TSS1500	0.0067554	0.121417
cg14552010	AFF3	Body	0.0198689	0.134199
cg20059337	AFF3	Body	0.0239648	0.136747
cg09984521	AFMID	3'UTR	0.0172598	0.100184
cg00739217	AFMID	Body	0.000736158	0.151726
cg04446448	AFTPH	Body	0.000916919	-0.121657
cg14772412	AGA	3'UTR	0.00691711	-0.133417
cg26521139	AGAP1	Body	0.0127049	0.10004
cg06526980	AGAP1	Body	0.0219344	0.10292
cg08348422	AGAP1	Body	0.0369085	0.108234
cg22123885	AGAP1	Body	0.00152932	0.118939
cg12418129	AGAP1	Body	0.00822454	0.127265
cg14220243	AGAP1	Body	0.00514881	0.12778
cg16973867	AGAP1	Body	0.00378219	0.131143
cg01254170	AGAP1	Body	0.00868328	0.144843
cg00055486	AGAP1	Body	0.00075017	0.105406
cg16672147	AGAP1	Body	0.00169248	0.108326
cg27540883	AGAP1	Body	0.034511	0.11408
cg19853999	AGAP1	Body	0.0220695	0.118416
cg02388882	AGAP11	5'UTR	0.0253635	0.12174
cg22199080	AGAP2	1stExon	0.0127696	0.111806
cg25582401	AGAP2	TSS1500	0.0288551	0.108719
cg12116027	AGAP2	Body	0.00766693	0.144234
cg12622423	AGAP3	Body	0.0251222	0.104635
cg16847766	AGAP3	TSS1500	0.0115427	0.103502
cg02632323	AGBL4	Body	0.0106018	-0.109649
cg12555062	AGBL4	Body	0.0260334	0.120884
cg12550570	AGFG1	Body	0.0134451	0.113166
cg17385448	AGMAT	TSS200	0.0214243	0.108263
cg18752890	AGO3	Body	0.00640995	-0.10298
cg23324939	AGPAT3	5'UTR	0.00163985	0.131318
cg14980883	AGR2	Body	0.0442574	0.115664
cg04508912	AGR2	1stExon	0.00472191	0.127785
cg08553270	AHCTF1P1	TSS1500	0.0123887	-0.122327
cg08160224	AHNAK	Body	0.00010948	0.104279
cg14789828	AHNAK	3'UTR	0.008508	0.129009
cg27641076	AHNAK	Body	0.000152953	0.181417
cg16932776	AHR	Body	0.00776131	0.110228
cg24090911	AHRR	Body	0.0068476	0.165956
cg20045696	AHSA1	Body	0.0131377	-0.107881
cg07108214	AICDA	Body	0.036665	-0.112854
cg10960240	AIFM2	Body	0.0115678	0.110267
cg01088827	AIFM3	Body	0.0152695	0.122603
cg21789599	AIMP1	TSS1500	0.000425416	-0.106061
cg12843033	AIRE	Body	0.00802671	-0.109481
cg10365362	AK5	Body	0.0320805	-0.118733
cg08421459	AK8	Body	0.00508509	0.160288
cg06318274	AKAP13	Body	0.0148715	0.104556
cg02810291	AKAP13	5'UTR	0.00183742	0.106316
cg16085649	AKAP13	Body	0.0174889	0.113476
cg13374432	AKAP13	Body	0.0418599	0.113888
cg00691586	AKAP13	Body	0.000645168	0.132987
cg14933881	AKAP13	1stExon	0.0218317	0.100274
cg17298352	AKAP13	Body	0.000463342	0.121703
cg14488390	AKAP2	Body	0.0152236	0.122261
cg09727611	AKAP2	TSS200	0.0106708	0.115412
cg16938312	AKAP6	Body	0.00144204	-0.129213
cg12385825	AKAP6	Body	0.00141818	0.128442
cg07959886	AKAP6	5'UTR	0.00023218	0.132361
cg15948567	AKR7L	1stExon	0.0042753	0.104909
cg07202827	AKT2	TSS1500	0.0445508	0.111346
cg03937508	ALAS1	Body	0.00174162	0.119948
cg26409497	ALDH1A2	Body	0.0225566	0.116541
cg08909756	ALDH1L2	TSS1500	0.0262448	0.103309
cg05583240	ALDH1L2	Body	0.0273176	0.106047
cg14377703	ALDH3A1	Body	0.00981791	0.1336
cg02212687	ALDOB	5'UTR	0.00181621	0.111073
cg14668747	ALDOC	TSS200	0.0230988	0.100626
cg27183188	ALDOC	TSS200	0.0498482	0.135467
cg15835620	ALDOC	5'UTR	0.0424524	0.118306
cg14667832	ALK	Body	0.00776903	-0.130789
cg01349615	ALK	Body	0.00835331	0.102359
cg18110277	ALK	Body	0.048355	0.104721
cg08515635	ALK	Body	0.0292604	0.113216
cg13093380	ALK	Body	0.00831479	0.118577
cg02355885	ALK	1stExon	0.0049175	0.155008
cg14514924	ALKBH2	5'UTR	0.0469209	0.112878
cg26002615	ALKBH8	Body	0.0317784	-0.107623
cg00933835	ALLC	TSS1500	0.0130888	0.120115
cg18429766	ALOX12	Body	0.00737504	-0.104764
cg26334670	ALOX12P2	Body	0.0207602	0.114564
cg01484296	ALOX12P2	Body	0.0359209	0.115732
cg09705592	ALOX12P2	Body	0.0146784	0.142183
cg01758314	ALOX12P2	Body	0.0106239	0.156842
cg18007837	ALOX12P2	Body	0.0105878	0.170292
cg07818641	ALOX15	Body	0.0161099	0.115707
cg26926665	ALOX15B	TSS200	0.0353308	0.102172
cg12343777	ALOX15B	TSS200	0.0206983	0.108885
cg01364625	ALOX15B	TSS200	0.00578379	0.148864
cg26291600	ALOX5	Body	0.00220445	0.106687
cg16831085	ALOX5	Body	0.0298899	0.128344
cg27608999	ALOX5	Body	0.00902997	0.132645
cg15780361	ALS2CR11	TSS200	0.0468762	0.111789
cg13265524	ALS2CR11	TSS1500	0.0401815	0.112653
cg07227024	ALS2CR12	Body	0.0460221	-0.18005
cg08185798	ALX1	Body	0.020772	-0.145919
cg19495444	ALX4	Body	0.0180636	0.163431
cg26031947	AMD1	5'UTR	0.0279808	-0.103847
cg22993195	AMIGO3	1stExon	0.00127584	0.162135
cg25017060	AMN	1stExon	0.00244545	0.142894
cg01720074	AMN1	Body	0.0156178	0.112682
cg08133629	AMOTL2	Body	0.0160954	0.10709
cg21375753	AMT	Body	0.0188413	0.100333
cg18410166	AMT	Body	0.0285326	0.126071
cg20191453	AMT	Body	0.0415937	0.10363
cg05924489	AMT	Body	0.0455422	0.106848
cg09825734	AMZ1	TSS200	3.17e-05	0.119421
cg15847926	AMZ1	Body	0.00223896	0.126602
cg01940055	ANAPC10	5'UTR	0.0353899	0.131257
cg13579295	ANAPC2	Body	0.00257206	0.129152
cg24186732	ANAPC4	Body	0.0378917	-0.103278
cg21882356	ANG	5'UTR	0.00016951	0.139245
cg04852821	ANGEL1	TSS1500	0.00721802	0.108059
cg07533533	ANK1	Body	0.0350469	0.10368
cg09310194	ANK3	Body	0.0316737	-0.105465
cg00288957	ANKDD1A	TSS1500	0.0260434	0.124949
cg24352149	ANKFN1	Body	0.0158155	0.102461
cg08098868	ANKFN1	Body	0.0213247	0.122149
cg17607722	ANKFN1	TSS1500	0.0357739	0.122309
cg04585778	ANKFN1	Body	0.0173831	0.12502
cg08838149	ANKH	Body	0.00167992	0.112074
cg19737225	ANKLE1	TSS200	0.0363438	0.10012
cg08276645	ANKMY1	Body	0.0153597	0.155409
cg22534097	ANKRD1	TSS200	0.0322459	0.103168
cg08616640	ANKRD10	TSS1500	0.0122806	0.111055
cg08527124	ANKRD11	Body	0.00196424	0.101301
cg14314776	ANKRD2	1stExon	0.00789619	-0.125624
cg05916507	ANKRD26P3	Body	0.00111715	-0.165404
cg15144149	ANKRD26P3	Body	0.00176513	-0.109259
cg10976961	ANKRD34A	3'UTR	0.0392315	0.107341
cg15981071	ANKRD34C-AS1	TSS200	0.0136065	0.1382
cg01000615	ANKRD35	Body	0.0143467	0.114418
cg27003815	ANKRD39	Body	0.0187072	0.10717
cg20091689	ANKRD39	TSS1500	0.00402408	0.111527
cg02509979	ANKRD40	Body	0.00525999	-0.125293
cg05573490	ANKRD40	Body	0.00587133	-0.114428
cg23856150	ANKRD44	ExonBnd	0.00107016	-0.129041
cg18891698	ANKRD52	Body	0.00165702	-0.100984
cg05492660	ANKRD53	TSS200	0.0100302	0.103053
cg14820360	ANKRD6	TSS200	0.00492363	0.107562
cg12556907	ANKRD6	TSS200	0.0177031	0.137876
cg00077665	ANKRD6	1stExon	0.0355484	0.103332
cg16304097	ANKRD6	1stExon	0.0443138	0.113036
cg24021452	ANKRD6	1stExon	0.00276633	0.156418
cg15794363	ANKRD6	5'UTR	0.0474378	0.129673
cg13645178	ANKRD6	1stExon	0.0246799	0.127214
cg02173023	ANKRD66	Body	0.0456559	0.112956
cg09829636	ANKRD9	TSS1500	0.0113653	0.130225
cg19911821	ANKS1B	Body	0.0247195	0.117263
cg10075976	ANKS1B	Body	0.00135025	0.117672
cg03309328	ANKS1B	Body	0.0188553	0.144552
cg02453812	ANO6	Body	0.00449754	-0.109387
cg18470038	ANO6	3'UTR	0.00333247	0.100144
cg01583021	ANO7	Body	0.00633478	0.118897
cg05122969	ANO9	Body	0.0490542	-0.115004
cg15937838	ANP32D	TSS1500	0.0162509	-0.124507
cg19405555	ANPEP	TSS1500	0.00430779	0.152284
cg12816574	ANTXR1	Body	0.0157118	0.126898
cg09983301	ANTXR1	Body	0.00508419	0.167268
cg07934068	ANTXR2	Body	0.03395	-0.119526
cg03164800	ANTXR2	Body	0.043415	-0.10426
cg26818699	ANTXR2	Body	0.00295645	-0.106154
cg12036619	ANTXR2	Body	0.0284438	-0.121547
cg03317078	ANTXR2	Body	0.0352909	-0.105033
cg03483709	ANXA11	TSS200	8.01e-05	0.153116
cg02741560	ANXA3	Body	0.0315471	0.126462
cg16890964	AOX1	Body	0.0370249	-0.108212
cg09716949	AP1S3	Body	0.0423995	-0.143157
cg13088427	AP2A2	Body	0.00447923	0.12027
cg12133440	AP2B1	Body	0.0446532	-0.111042
cg08490364	AP2B1	Body	0.00972401	-0.100273
cg14586570	AP3B1	Body	0.0155167	-0.134041
cg13649133	AP3M1	Body	0.0107383	0.100671
cg21898464	AP3S2	Body	0.0313725	-0.100644
cg25887955	AP5B1	3'UTR	0.000268521	0.121357
cg03424182	APBA1	Body	0.03274	-0.103292
cg16568410	APBA2	5'UTR	0.00571467	0.13437
cg12711722	APBB1IP	5'UTR	0.00835286	-0.150811
cg20003058	APBB1IP	TSS1500	0.0109199	-0.143134
cg21471524	APBB1IP	Body	0.0154225	-0.139073
cg26901880	APBB1IP	5'UTR	0.0485754	-0.132895
cg04644085	APBB1IP	Body	0.0442544	-0.12868
cg05913121	APBB1IP	5'UTR	0.0351889	-0.122818
cg25333257	APBB2	TSS1500	0.0234844	-0.117911
cg27514091	APBB2	5'UTR	0.00804644	0.108198
cg10565187	APC2	Body	0.0451242	0.142933
cg15737386	APCDD1	Body	0.0277178	-0.129406
cg12916872	APCDD1L	Body	0.0210571	-0.100767
cg03401480	APCDD1L	Body	0.0079699	-0.100091
cg02136079	APCDD1L	Body	0.00558765	-0.126628
cg23045526	APCDD1L	Body	0.0115567	-0.11656
cg25883923	APCDD1L-AS1	Body	0.0146327	-0.144371
cg05795457	APCDD1L-AS1	Body	0.0405825	-0.135063
cg01153174	APCDD1L-AS1	Body	0.0249817	-0.116849
cg11100230	APCDD1L-AS1	Body	0.0158899	-0.110021
cg06651136	APCDD1L-AS1	Body	0.0105687	-0.108401
cg08183781	APCDD1L-AS1	Body	0.0079066	-0.102545
cg12149703	APH1A	TSS1500	0.0477885	0.118199
cg10753889	APOA1	3'UTR	0.00700053	0.140834
cg24466836	APOA1	Body	0.0120111	0.104169
cg20285045	APOA1	Body	0.0137365	0.128696
cg23603877	APOB	Body	0.036932	-0.146314
cg12636505	APOBEC3D	TSS1500	0.0424106	0.122114
cg20579480	APOBEC4	5'UTR	0.0151186	-0.102143
cg11619050	APOM	TSS1500	0.0173101	-0.100911
cg03581422	APOOP5	Body	0.0262267	-0.117354
cg27160886	APP	5'UTR	0.00354625	0.144992
cg19423170	APP	Body	0.0232608	0.120962
cg13981208	APP	Body	0.0224925	0.127136
cg02801858	APPL2	Body	0.0498202	-0.104909
cg06061081	AQP11	TSS1500	0.0105961	-0.143348
cg20635899	ARHGAP10	Body	0.0287386	0.106662
cg12058385	ARHGAP15	Body	0.006931	-0.108974
cg12431110	ARHGAP15	Body	0.0373135	-0.104025
cg08681877	ARHGAP15	Body	0.0390828	0.12288
cg14575356	ARHGAP18	Body	0.0253177	0.10687
cg03646045	ARHGAP19	Body	0.0308376	0.119224
cg17291251	ARHGAP22	Body	0.0189991	0.101808
cg05424022	ARHGAP23	Body	0.0108835	0.101299
cg11637712	ARHGAP23	Body	0.012883	0.12397
cg23164870	ARHGAP24	TSS1500	0.00939485	0.141372
cg11796181	ARHGAP26	Body	0.0069403	-0.152128
cg10670376	ARHGAP26	Body	0.0018081	-0.130616
cg26979216	ARHGAP26	Body	0.040026	0.122858
cg24738628	ARHGAP31	Body	0.000760974	0.197631
cg06845980	ARHGAP33	5'UTR	0.0261328	0.123049
cg17085146	ARHGAP42	Body	0.0235669	-0.104651
cg16447794	ARHGDIG	Body	0.0245124	0.10354
cg08381013	ARHGEF10	Body	0.031531	-0.108534
cg22029879	ARHGEF10	5'UTR	0.0188809	0.103823
cg07139728	ARHGEF10	Body	0.0143608	-0.123963
cg17285883	ARHGEF10L	5'UTR	0.00709815	0.139956
cg05126289	ARHGEF11	Body	0.00357316	-0.126949
cg04493942	ARHGEF12	5'UTR	0.00262509	-0.120229
cg21197219	ARHGEF16	5'UTR	0.00696294	0.131729
cg15223429	ARHGEF16	5'UTR	0.00459495	0.142736
cg03923473	ARHGEF17	Body	0.0485304	0.11214
cg11216632	ARHGEF2	Body	0.00530393	0.128107
cg07979591	ARHGEF3	Body	0.00419861	0.143439
cg23664553	ARHGEF4	Body	0.0320285	-0.102068
cg26382586	ARHGEF4	Body	0.000256396	0.102239
cg07815799	ARHGEF4	TSS200	0.0251148	0.110427
cg00028678	ARHGEF4	TSS200	0.0188736	0.118096
cg18330617	ARHGEF7	Body	0.00727153	-0.128766
cg05649922	ARID1A	Body	0.0202562	-0.118485
cg13515584	ARID3C	Body	0.0436715	0.107647
cg26758131	ARID5B	Body	0.0168716	0.110215
cg07812887	ARL10	Body	0.00644618	0.113092
cg08981957	ARL10	Body	0.00162994	0.137035
cg01425731	ARL11	5'UTR	0.0339008	0.116945
cg02885259	ARL14	1stExon	0.000564724	0.11681
cg14998312	ARL15	Body	0.00277203	0.133966
cg12700402	ARL3	Body	0.021903	-0.147803
cg05308656	ARL4C	TSS1500	0.0129144	0.114296
cg05204104	ARL4C	3'UTR	0.0110856	0.114133
cg04638014	ARL9	TSS200	0.00291246	0.111429
cg22340681	ARL9	TSS1500	0.0331966	0.129422
cg24442164	ARMC4	TSS1500	0.000505912	0.115515
cg17833742	ARMC5	TSS1500	0.0047608	0.119446
cg16227748	ARMC9	Body	0.00177614	0.117879
cg22180434	ARNT2	TSS1500	0.0147316	0.100141
cg08371852	ARNT2	Body	0.0413603	0.105165
cg09791633	ARNT2	Body	0.010649	0.111137
cg13805518	ARNT2	Body	0.0064273	0.112996
cg14611844	ARNT2	TSS1500	0.0067214	0.117082
cg07658678	ARNT2	Body	0.0280973	0.118478
cg15474407	ARNTL2	Body	0.000293832	0.100618
cg26351776	ARPC1B	TSS200	0.015933	0.116114
cg17936572	ARPP-21	5'UTR	0.0461801	0.110125
cg12948085	ARPP21	TSS1500	0.0207729	-0.130451
cg26766373	ARRB1	TSS1500	0.00362782	0.10022
cg07432573	ARRB1	Body	0.0010412	0.107956
cg01329796	ARRB1	Body	0.0153285	0.110298
cg23526474	ARRDC2	TSS1500	0.00568001	0.122618
cg08393937	ARSB	Body	0.031551	-0.138342
cg09980477	ARSG	5'UTR	0.0428377	0.100077
cg11102858	ARSG	5'UTR	0.0224629	0.102775
cg00932650	ARSJ	Body	0.037394	-0.10484
cg04478180	ART3	5'UTR	0.00833363	0.145693
cg00060004	ART5	TSS1500	0.026021	0.16237
cg19601636	ARVCF	5'UTR	0.0186331	0.142891
cg12995113	ASAM	Body	0.00388466	0.12193
cg11448675	ASAP2	Body	0.0125079	0.10113
cg14710529	ASAP2	Body	0.00065398	0.105422
cg08841544	ASAP2	Body	0.0239142	0.114354
cg22319505	ASAP2	Body	0.00935547	0.11452
cg26168881	ASAP2	Body	0.00142315	0.117449
cg21785832	ASAP2	Body	0.0315201	0.120249
cg07815287	ASAP2	TSS1500	0.0201357	0.122365
cg12067597	ASAP2	Body	0.0396311	0.123266
cg20090478	ASAP2	Body	0.00741426	0.158979
cg16812425	ASB5	Body	0.00201781	-0.157187
cg00101602	ASCC1	Body	0.0385616	-0.11788
cg25854298	ASCC1	Body	0.0304938	-0.110368
cg16441514	ASCC1	Body	0.00947166	-0.120422
cg01746044	ASCC2	TSS1500	0.0258517	0.136366
cg04183425	ASF1A	Body	0.0164453	0.113358
cg17840862	ASIC2	Body	0.0226835	-0.129983
cg10093648	ASPHD1	1stExon	0.0159716	0.106052
cg04728402	ASRGL1	TSS200	0.0415495	0.104547
cg13597397	ASS1	5'UTR	0.00921874	0.155243
cg01606801	ASTN2	Body	0.00209667	0.124287
cg06173337	ATE1	Body	0.0138336	-0.155479
cg10832414	ATE1	Body	0.00661684	-0.121115
cg03970567	ATF3	5'UTR	0.0337371	0.140714
cg06609004	ATF6B	Body	0.00315141	-0.110008
cg01706445	ATF7IP	TSS1500	0.0448023	0.14655
cg15153141	ATG10	Body	0.0283019	-0.101807
cg18315870	ATG101	TSS1500	0.00388662	0.148689
cg16633244	ATG16L1	TSS1500	0.0445892	-0.106982
cg09937487	ATG4D	Body	0.0278786	-0.155545
cg09612786	ATG9B	Body	0.0306776	0.127737
cg15100067	ATIC	ExonBnd	0.0311638	0.161238
cg06403901	ATL1	5'UTR	0.0377634	0.103688
cg08444317	ATL1	Body	0.0093307	-0.150269
cg02747644	ATL2	Body	0.0476151	0.111242
cg26412374	ATL3	Body	0.0033249	0.110177
cg19123882	ATL3	Body	0.0124026	0.124958
cg08831522	ATP10A	Body	0.00897654	-0.127619
cg08408400	ATP10B	Body	0.0326662	-0.138145
cg13195325	ATP11A	Body	0.00615088	-0.146275
cg21946330	ATP11A	Body	0.0246617	0.106136
cg26516898	ATP11A	Body	0.0290747	0.114776
cg00394026	ATP11A	Body	0.0198465	0.121498
cg05629821	ATP11A	Body	0.00863198	0.127121
cg00990020	ATP11A	Body	0.00372096	0.13977
cg12498181	ATP11A	Body	0.00146515	0.139919
cg03727063	ATP11B	Body	0.0219001	-0.102094
cg08889347	ATP13A4	Body	0.0270833	0.103305
cg15487620	ATP1A2	TSS1500	1.74e-05	0.106835
cg24437523	ATP1A2	1stExon	0.00039155	0.115424
cg05684748	ATP2A1	1stExon	0.0135464	0.106412
cg09013975	ATP2A3	Body	0.00878387	0.122592
cg24279744	ATP2B2	Body	0.0034114	0.126724
cg17080798	ATP2B4	ExonBnd	0.0167721	-0.14076
cg11132443	ATP2C1	5'UTR	0.0233894	-0.19713
cg15053022	ATP4A	Body	0.0187659	0.133213
cg13784195	ATP5J	5'UTR	0.0341992	-0.120584
cg06946880	ATP6V1B1	1stExon	0.00362674	0.128854
cg21442626	ATP6V1C1	TSS1500	0.0479552	0.127667
cg14535884	ATP6V1G1	TSS1500	0.0426481	-0.119333
cg04114386	ATP8A1	Body	0.00546806	0.129925
cg00070105	ATP8A2	Body	0.0170907	0.117835
cg17121400	ATP8A2	Body	0.00707618	0.118649
cg16013543	ATP8B2	TSS200	0.0111717	0.112915
cg10246448	ATP8B2	Body	0.00233854	0.132523
cg10514574	ATP8B4	TSS1500	0.00324226	0.140391
cg23841763	ATPAF1	TSS1500	0.00257254	0.141646
cg14761876	ATPGD1	TSS1500	0.00319911	0.111363
cg04983163	ATXN1	ExonBnd	0.0170374	0.105504
cg09537714	ATXN2	Body	0.00360966	-0.103898
cg05854542	ATXN2L	Body	0.00754844	-0.102322
cg12034871	ATXN3	Body	0.00652824	0.113113
cg00224496	ATXN7	Body	0.00427133	-0.116808
cg07204522	ATXN7	Body	0.0110522	0.105116
cg04466912	ATXN7L1	Body	0.0086713	-0.100964
cg21095673	ATXN7L1	Body	0.0279882	0.12528
cg00678417	AUTS2	Body	0.0257645	0.109438
cg06317209	AVIL	TSS1500	0.000294696	0.17446
cg05188459	AXDND1	Body	0.0249384	-0.117778
cg06568087	AXIN1	TSS1500	0.00422499	0.107406
cg11122009	AXIN2	Body	0.0227212	0.100653
cg19755171	AZI1	TSS1500	0.0404712	0.104246
cg03177171	AZIN2	5'UTR	0.00478653	0.122445
cg08188779	B2M	Body	0.0325501	0.120222
cg22878489	B3GALT4	1stExon	0.00811009	0.109942
cg03108070	B3GALT4	1stExon	0.0361776	0.125853
cg19241689	B3GALT4	1stExon	0.0134526	0.127748
cg23950233	B3GALT4	1stExon	0.0179519	0.155106
cg04528704	B3GNT4	5'UTR	0.0314351	0.116876
cg22877175	B3GNT6	5'UTR	0.009877	0.160728
cg10115918	B3GNTL1	Body	0.00503295	-0.10449
cg24678211	B3GNTL1	Body	0.0226469	-0.104472
cg15463255	B3GNTL1	Body	0.00150142	0.108871
cg16473658	B3GNTL1	Body	0.012557	0.110993
cg01736253	B3GNTL1	Body	0.00881134	0.112465
cg19934381	B3GNTL1	Body	0.00830553	0.113554
cg08894728	B3GNTL1	Body	0.00619996	0.134149
cg01780009	B3GNTL1	Body	0.0050668	0.137849
cg14621217	B3GNTL1	Body	0.0129976	0.15346
cg12230728	B4GALNT1	Body	0.0215465	0.111152
cg25392692	B4GALNT1	Body	0.000692461	0.122316
cg25446098	B4GALNT2	TSS1500	0.0348697	0.131151
cg19561508	B4GALT1	Body	0.00424864	0.122412
cg21316772	B4GALT1	TSS1500	0.00379282	0.138753
cg15691367	B4GALT1-AS1	TSS1500	0.000846834	0.110379
cg01250801	B4GALT3	TSS1500	0.0394414	0.115122
cg07584928	B4GALT3	TSS1500	0.0160398	0.12391
cg11059170	B4GALT3	TSS200	0.00153345	0.16719
cg05990652	B4GALT3	TSS200	0.000597443	0.180186
cg13609040	B4GALT4	TSS1500	0.00840202	0.105917
cg17907128	B4GALT6	Body	0.00879585	0.120628
cg11318251	BAALC	TSS1500	0.00015397	0.189943
cg21561363	BACH2	5'UTR	0.0409054	0.103894
cg01245856	BACH2	5'UTR	0.021602	0.109856
cg10104534	BACH2	5'UTR	0.0124128	0.133747
cg16851743	BAHCC1	Body	0.000282007	0.111564
cg01623261	BAHCC1	Body	0.00970942	0.12779
cg07295585	BAHCC1	ExonBnd	0.00476142	0.111165
cg20584769	BAHCC1	ExonBnd	0.00139108	0.129293
cg01020421	BAI1	Body	0.0273527	0.100911
cg06043159	BAI1	Body	0.0167474	0.12352
cg17468773	BAI1	Body	0.00884354	0.173115
cg17978283	BAIAP2	TSS1500	0.00400451	0.129314
cg23598068	BAIAP2L1	Body	0.0176747	0.10728
cg03626541	BAIAP2L1	Body	0.0337584	0.108141
cg03325931	BAMBI	Body	0.0128497	0.144869
cg03785728	BANF2	TSS200	0.00852018	0.139623
cg24294626	BANF2	Body	0.03333	-0.126143
cg08362589	BANP	Body	0.00293469	0.109509
cg04337828	BANP	5'UTR	0.00555679	0.12967
cg06288684	BARX1	TSS1500	0.00527268	0.103227
cg15536920	BASP1	5'UTR	0.00401683	-0.187294
cg00812927	BASP1	5'UTR	0.0326747	-0.173463
cg08087894	BASP1	5'UTR	0.0200997	-0.134555
cg14451362	BATF2	Body	0.000623252	0.117965
cg06015312	BAZ1A	Body	0.0111463	-0.124616
cg03885664	BBS2	TSS1500	0.0081707	-0.1255
cg05654780	BCAN	Body	0.000220551	0.105819
cg06929846	BCAN	Body	0.00840399	0.123484
cg23640929	BCAN	Body	0.00046104	0.10234
cg12664038	BCAN	TSS1500	0.016109	0.122513
cg25773262	BCAN	Body	0.0184568	0.127264
cg10389771	BCAN	Body	0.01446	0.137877
cg09182138	BCAN	5'UTR	0.00145821	0.142874
cg16269733	BCAN	Body	0.0240908	0.175368
cg10328766	BCAP29	TSS1500	0.0166936	0.103342
cg22514229	BCAR3	Body	0.0110108	0.108596
cg20651314	BCAR3	5'UTR	0.00228898	0.149334
cg24985662	BCAR3	TSS1500	0.0199489	0.132583
cg06692536	BCAS1	Body	0.0362172	-0.111174
cg02198771	BCAT1	Body	0.0160724	-0.148504
cg16102247	BCHE	1stExon	0.0176791	-0.11637
cg24967991	BCKDHB	Body	0.0439167	-0.132869
cg02538009	BCL2L1	Body	0.011832	0.142055
cg04519487	BCL2L10	TSS200	0.0363791	0.114217
cg11597497	BCL3	Body	0.00108734	0.153487
cg14803612	BCL7A	Body	0.0319434	0.108351
cg10552903	BCL7A	TSS1500	0.000199744	0.169381
cg08805054	BCL9L	TSS200	0.000509194	0.127165
cg03780927	BCL9L	1stExon	0.0211092	0.123951
cg21669438	BCLAF1	Body	0.016857	-0.111644
cg08604087	BCLAF1	Body	0.0104741	-0.103262
cg12400812	BDH1	3'UTR	0.0257545	0.111919
cg01546433	BDNF	Body	0.0451761	0.107076
cg08288561	BEAN	5'UTR	0.03535	0.10068
cg24684067	BEAN1	TSS1500	0.00755154	0.143459
cg15657076	BEAN1-AS1	TSS200	0.0334203	-0.100416
cg20033940	BEGAIN	Body	0.0136356	0.139912
cg19009280	BEND4	TSS200	0.0360506	0.113235
cg08702941	BEND4	TSS1500	0.00770631	0.113878
cg07033093	BEND4	TSS200	0.0154747	0.116749
cg24374124	BEND4	TSS1500	0.01184	0.147712
cg12469110	BEND7	Body	0.0145075	0.115925
cg21677129	BET1	Body	0.0189188	-0.149425
cg03164851	BFSP2	Body	0.00962167	0.123297
cg13822446	BHMG1	TSS1500	0.00709732	0.125031
cg23987322	BHMT	TSS200	0.00661621	0.108049
cg05890484	BHMT	TSS200	0.0118453	0.118381
cg09550809	BHMT	TSS200	0.00686724	0.130587
cg13695646	BHMT	TSS200	0.0126437	0.131245
cg20550692	BICC1	Body	0.0115574	0.109042
cg06712377	BICC1	Body	0.000458821	0.109833
cg06046851	BICC1	Body	0.000764699	0.119984
cg05938607	BICC1	Body	0.0280592	0.130371
cg23097266	BICD2	Body	0.00530204	0.182263
cg01280609	BID	TSS200	0.0258877	0.108988
cg03433260	BID	TSS200	0.00334801	0.121744
cg07072927	BID	TSS1500	0.00764489	0.118674
cg23170036	BID	TSS1500	0.0035377	0.129729
cg03315921	BID	5'UTR	0.01285	0.131011
cg07868075	BID	TSS1500	0.000947716	0.160634
cg00436254	BIN1	Body	0.0017604	0.119571
cg07781622	BIRC6	Body	0.0483687	-0.114329
cg02226939	BLMH	TSS1500	0.00220532	0.143245
cg23715056	BLNK	Body	0.000601109	0.108404
cg08222053	BLOC1S1	3'UTR	0.00147511	0.129668
cg13950558	BLOC1S3	3'UTR	0.012956	0.101002
cg05214462	BLOC1S5-TXNDC5	Body	0.00496998	0.102375
cg04111999	BMI1	Body	0.0182298	-0.133531
cg10550147	BMP2	TSS1500	0.0451802	0.112485
cg14453740	BMP6	Body	0.0124791	0.128837
cg20955836	BMP7	Body	0.0160528	-0.120114
cg13089205	BMP7	Body	0.0128007	-0.119842
cg18056749	BMP7	Body	0.00656825	-0.118364
cg10715272	BMP8A	Body	0.0183431	0.10025
cg05249084	BMP8B	Body	0.0115383	0.119251
cg11296826	BMP8B	Body	0.015895	0.123574
cg09807875	BMPER	Body	0.0359173	0.104116
cg15400671	BMPER	Body	0.00952352	0.113136
cg03658557	BMPR1B	5'UTR	0.00995633	0.1017
cg19332544	BMPR1B	Body	0.00130197	0.129725
cg25214342	BNC2	Body	0.00172683	-0.177443
cg01562648	BNC2	Body	0.00699893	-0.14702
cg05793294	BNC2	Body	0.00939446	-0.128475
cg11156435	BNC2	Body	0.00747762	-0.124125
cg07383171	BNC2	Body	0.00175706	-0.120204
cg05026261	BNC2	Body	0.00376639	-0.116152
cg14532664	BNC2	Body	0.0087769	-0.100412
cg27478468	BNIPL	Body	0.0298971	-0.102838
cg22413784	BOC	5'UTR	0.0159761	0.115555
cg17688343	BOC	5'UTR	0.0090537	0.131034
cg24608182	BOLA1	Body	0.00375152	0.129233
cg20329047	BOP1	Body	0.0150137	0.108939
cg01360795	BPESC1	Body	0.0110104	0.120459
cg02286533	BRCA1	TSS1500	0.0163307	-0.117049
cg24618698	BRD8	5'UTR	0.00259551	-0.132238
cg18277507	BRD9	Body	0.0210812	-0.116405
cg07305485	BRE	Body	0.031196	0.100041
cg15078838	BRE	5'UTR	0.0409855	0.129613
cg26168118	BRF1	Body	0.0223357	-0.126267
cg16367103	BRF1	Body	0.00865357	-0.104029
cg27376810	BRI3	Body	0.00385015	0.106869
cg18840845	BRICD5	TSS1500	0.0165809	-0.110994
cg27175596	BRINP3	Body	0.0334272	-0.148293
cg16901896	BRIP1	Body	0.00917738	-0.103167
cg25115203	BRPF1	TSS1500	0.00462606	0.12699
cg14621221	BRSK2	Body	0.00733284	0.123589
cg11950360	BRUNOL4	Body	0.0244437	0.152631
cg21765032	BRUNOL5	3'UTR	0.0239151	-0.13467
cg12918581	BTAF1	Body	0.01927	0.116213
cg11362622	BTBD11	Body	0.0328558	0.106761
cg19234613	BTBD11	Body	0.000714566	0.110745
cg09267483	BTBD17	Body	7.66e-05	-0.179883
cg20981848	BTBD3	Body	0.0374813	-0.130006
cg03643760	BTBD3	5'UTR	0.00482194	-0.119197
cg10970297	BTBD9	Body	0.00296311	-0.139566
cg03232933	BTG3	TSS1500	0.0459512	0.107408
cg22806002	BTG4	TSS200	0.0210989	0.127573
cg02792446	BTNL10	TSS1500	0.00329029	0.150822
cg17252677	BTNL10	5'UTR	0.0101201	0.108752
cg13630912	BTNL3	3'UTR	0.00104747	-0.158556
cg01761703	BTNL3	Body	0.0162405	-0.140123
cg03723845	BTNL8	1stExon	0.0298138	-0.10752
cg22457085	BTRC	Body	0.0303691	0.107649
cg07002058	BZRAP1	TSS1500	0.00637852	0.154019
cg12937434	BZRAP1	1stExon	0.0463909	0.14373
cg11638071	BZRAP1	1stExon	0.0361641	0.149828
cg26402421	BZRAP1	TSS1500	0.0182391	0.112354
cg05026403	C10orf10	3'UTR	0.00107005	0.110183
cg26002437	C10orf10	Body	0.000332417	0.118588
cg11069146	C10orf11	Body	0.0253955	0.12688
cg10556636	C10orf11	Body	0.0188484	0.15211
cg02713190	C10orf11	Body	0.0215565	0.113502
cg00066676	C10orf11	Body	0.00379229	-0.123542
cg20560755	C10orf11	Body	0.0186705	0.112652
cg06744119	C10orf116	3'UTR	0.0353351	0.10054
cg03370951	C10orf128	TSS1500	0.0224918	0.121717
cg13275961	C10orf128	TSS1500	0.0398043	0.103638
cg09035308	C10orf128	TSS1500	0.0250386	0.137647
cg13449372	C10orf2	1stExon	0.0198804	-0.105348
cg11621632	C10orf25	Body	0.0423024	0.134919
cg20873158	C10orf35	5'UTR	0.0345978	0.121037
cg01291665	C10orf47	Body	0.00710959	0.101045
cg16538959	C10orf53	Body	0.0051557	0.108732
cg02896260	C10orf53	Body	0.00147266	0.18061
cg06655361	C10orf54	TSS1500	0.0303184	0.13553
cg05014245	C10orf58	5'UTR	0.00348816	0.135664
cg19171660	C10orf76	Body	0.0476979	-0.116874
cg06423925	C10orf78	Body	0.0221674	-0.105975
cg15398400	C10orf82	TSS200	0.0135162	0.112033
cg22434034	C10orf82	TSS200	0.00297049	0.139193
cg07945733	C10orf82	TSS200	0.00363276	0.142045
cg16299747	C10orf82	TSS1500	0.000652562	0.162975
cg17349199	C10orf82	1stExon	0.0042411	0.134977
cg03067403	C11orf16	TSS200	0.0232685	0.113388
cg12906748	C11orf16	TSS200	0.0497389	0.114448
cg07850246	C11orf40	TSS1500	0.0153494	0.12277
cg06549238	C11orf75	TSS1500	0.0358492	0.118541
cg06895640	C11orf75	TSS1500	0.0233043	0.13224
cg10588362	C11orf85	TSS1500	0.0266263	0.118279
cg09170311	C11orf88	Body	0.00291258	0.120286
cg15859635	C11orf9	TSS1500	0.0126081	0.111808
cg19496587	C12orf53	5'UTR	0.000200303	0.10601
cg03626813	C12orf57	TSS1500	0.0109536	0.111931
cg10672416	C12orf65	5'UTR	0.00783914	-0.143249
cg01188069	C12orf65	5'UTR	0.0279873	0.103771
cg25717295	C12orf65	5'UTR	0.00112896	0.105302
cg25486432	C12orf67	TSS1500	0.0299695	-0.107403
cg04403684	C12orf79	Body	0.0405369	-0.12066
cg13614181	C13orf15	TSS1500	0.0065902	0.122767
cg16032841	C13orf29	Body	0.00522539	0.114626
cg22354175	C13orf35	5'UTR	0.0146495	0.120843
cg17906786	C13orf36	TSS1500	0.0241864	0.119114
cg01139586	C14orf102	TSS1500	0.00316674	0.154857
cg24981310	C14orf105	5'UTR	0.0346773	0.106205
cg14771666	C14orf132	Body	0.01729	0.100005
cg17162166	C14orf142	TSS1500	0.035185	-0.113014
cg23920953	C14orf162	TSS1500	0.0448933	0.106364
cg06906435	C14orf177	TSS200	0.0165336	-0.118331
cg01548743	C14orf184	TSS200	0.0209674	0.13341
cg12967137	C14orf23	Body	0.00374848	0.115434
cg24154325	C14orf23	Body	0.0238254	0.115522
cg20043105	C14orf23	Body	0.00163431	0.140703
cg03796729	C14orf23	Body	0.000221824	0.151623
cg23060256	C14orf34	TSS1500	0.0200294	0.116974
cg23504246	C15orf33	Body	0.049152	0.101024
cg23873027	C15orf43	Body	0.0031812	-0.115366
cg12394879	C15orf51	Body	0.0134573	-0.107368
cg18648378	C15orf58	Body	0.0106132	0.103001
cg08133584	C16orf11	TSS1500	0.0032931	0.104574
cg24160381	C16orf11	5'UTR	0.00032834	0.105687
cg20319926	C16orf13	Body	0.0253343	0.105444
cg08244436	C16orf45	Body	0.00823553	0.12727
cg14806053	C16orf47	TSS200	0.0144199	0.142615
cg08262496	C16orf52	Body	0.0227969	-0.105124
cg13422047	C16orf52	Body	0.00209657	0.110188
cg08168844	C16orf53	Body	0.0469621	-0.102429
cg02319067	C16orf54	TSS200	0.0104805	0.124544
cg15173440	C16orf62	Body	0.0112434	0.136869
cg09713758	C16orf67	TSS1500	0.00139297	-0.189579
cg06569969	C17orf104	Body	0.00763877	0.113252
cg21143441	C17orf44	Body	0.0229299	0.119879
cg20805367	C17orf49	Body	0.00187716	0.124276
cg12788108	C17orf64	TSS1500	0.00274088	0.12631
cg12459718	C17orf68	3'UTR	0.0211868	0.173365
cg15298286	C17orf72	TSS1500	0.0112137	0.124542
cg08783616	C17orf76	Body	0.00559706	0.113562
cg14336674	C17orf88	Body	0.0380643	0.10283
cg06971418	C17orf88	Body	0.00598161	0.166496
cg17192954	C18orf2	Body	0.00967088	-0.101073
cg17085280	C18orf34	5'UTR	0.0377657	-0.125982
cg10673853	C18orf54	TSS1500	0.00286012	0.128316
cg06472048	C18orf54	5'UTR	0.00169553	-0.14642
cg05261411	C19orf26	TSS1500	0.00257725	0.136472
cg27174108	C19orf33	TSS1500	0.0157135	0.105008
cg01559356	C19orf35	TSS1500	0.0376741	0.119002
cg20973210	C19orf35	TSS1500	0.013031	0.131702
cg16732901	C19orf45	TSS200	0.0277247	0.113249
cg02402423	C19orf54	1stExon	0.00212716	0.112929
cg27345346	C19orf55	3'UTR	0.000151527	0.122465
cg13770691	C19orf6	TSS1500	0.000168939	0.225341
cg25234359	C19orf60	TSS1500	0.00418559	0.106234
cg21977234	C19orf60	Body	0.032436	0.126959
cg08943180	C1orf100	5'UTR	0.0291048	0.123425
cg19373964	C1orf105	Body	0.00445016	-0.112567
cg22109208	C1orf105	Body	0.00275994	-0.129061
cg14120058	C1orf116	TSS1500	0.00325724	0.129102
cg15995695	C1orf125	TSS1500	0.0143811	0.151069
cg02293425	C1orf127	Body	0.0288145	0.109995
cg13112404	C1orf14	Body	0.0240159	0.141939
cg17878878	C1orf158	TSS1500	0.0164506	-0.129501
cg11401908	C1orf158	3'UTR	0.00349267	-0.119287
cg19209802	C1orf158	Body	0.017474	-0.106777
cg14353677	C1orf167	Body	0.0099816	0.153644
cg24674024	C1orf174	Body	0.0154726	-0.131552
cg13335886	C1orf174	Body	0.012444	-0.118925
cg10050900	C1orf200	Body	0.0140131	0.11149
cg10321486	C1orf21	Body	0.0431267	0.124535
cg19379521	C1orf21	Body	0.00108813	0.130481
cg01413566	C1orf210	5'UTR	0.00675216	0.101908
cg02578321	C1orf229	TSS200	0.00385835	0.105638
cg15158067	C1orf233	TSS1500	0.0104257	0.113445
cg00338002	C1orf38	TSS1500	0.0063003	0.150794
cg03081691	C1orf55	TSS1500	0.0242797	0.140419
cg04117530	C1orf55	TSS1500	0.00527264	0.192962
cg27587125	C1orf59	TSS200	0.0222501	0.114233
cg09938227	C1orf61	5'UTR	0.00863096	0.14195
cg14177914	C1orf61	TSS1500	0.0257534	0.150517
cg17081027	C1orf65	TSS1500	0.00500574	0.148473
cg03315007	C1orf86	5'UTR	0.00557145	0.129529
cg25149551	C1orf92	Body	0.00336273	0.129447
cg00124902	C1orf94	Body	0.0123486	0.163796
cg08011119	C1QL2	3'UTR	0.028163	0.119778
cg07090701	C1QL2	Body	0.00151287	0.124127
cg01866359	C1QL3	TSS200	0.00552209	0.167069
cg17570948	C1QL4	3'UTR	0.0140104	0.116783
cg10246081	C1QL4	Body	0.0200968	0.116992
cg03318924	C1QL4	Body	0.00593143	0.125191
cg12760869	C1QL4	Body	0.0189986	0.146153
cg03032512	C1QTNF1	TSS200	0.0122824	0.101418
cg13481413	C1QTNF3	TSS1500	0.0085715	0.107999
cg04275030	C1QTNF9	5'UTR	0.041016	-0.106893
cg17717549	C1RL	Body	0.0468086	0.110106
cg07027613	C1RL	Body	0.0138312	0.151123
cg00210648	C2	5'UTR	0.00154677	0.134509
cg05826607	C20orf108	Body	0.0178726	0.100222
cg21078065	C20orf151	Body	0.00810438	-0.109567
cg18075322	C20orf197	5'UTR	0.0401083	0.11814
cg06937882	C20orf3	TSS1500	0.0200405	0.122593
cg25894160	C20orf3	TSS1500	0.0104722	0.140064
cg02518824	C21orf121	TSS200	0.00982051	0.105586
cg15384108	C21orf121	TSS1500	0.0113664	0.10675
cg23736024	C21orf121	TSS200	0.00201164	0.151365
cg17585615	C21orf29	Body	0.00925439	0.127186
cg11250081	C21orf29	Body	0.00524939	0.129475
cg14716686	C21orf7	TSS200	0.0223289	-0.142295
cg24753998	C21orf7	1stExon	0.0371279	-0.164194
cg21046160	C22orf15	TSS200	0.0424546	0.100183
cg01042983	C22orf25	5'UTR	0.0165063	0.105573
cg06355422	C22orf34	Body	0.0274323	-0.114167
cg13820455	C22orf34	Body	0.00706802	-0.142765
cg16438224	C22orf34	Body	0.0163635	-0.12219
cg09361909	C22orf34	Body	0.0284043	-0.118673
cg15174402	C22orf34	Body	0.0258855	-0.115911
cg07513672	C22orf34	Body	0.0279216	-0.113621
cg11674602	C22orf34	Body	0.0364801	-0.113444
cg20818669	C22orf34	Body	0.0446468	-0.105064
cg13873654	C22orf34	Body	0.0158881	-0.102708
cg26110798	C22orf34	Body	0.0150935	-0.100193
cg09937725	C22orf34	Body	0.0179088	-0.120443
cg15381251	C22orf42	TSS200	0.0292159	0.150767
cg01184271	C2CD4B	TSS200	0.00830244	0.117532
cg01171368	C2CD4B	Body	0.000594722	0.150244
cg08472125	C2CD4B	TSS200	0.0409467	0.177982
cg10426464	C2CD4B	TSS200	0.0275875	0.178768
cg05021743	C2CD4D	Body	0.0410031	0.12014
cg15404275	C2orf61	Body	0.00231947	0.102839
cg13215060	C2orf62	Body	0.0100645	0.111705
cg18742855	C2orf70	Body	0.0107645	-0.109196
cg26427115	C2orf70	Body	0.0145702	0.114224
cg12852187	C2orf72	Body	0.00128969	0.143264
cg25406923	C2orf78	TSS1500	0.0134908	-0.106758
cg03292743	C2orf81	Body	0.00123973	0.100156
cg18587476	C2orf84	TSS200	0.0209089	0.105588
cg27628891	C2orf85	TSS200	9.19e-05	0.238801
cg14686165	C3orf20	5'UTR	0.00961658	0.118064
cg01300291	C3orf21	Body	0.0178507	0.10261
cg05486924	C3orf21	Body	0.0409854	0.128027
cg00746143	C3orf21	Body	0.0291125	0.132243
cg00718336	C3orf26	Body	0.0180663	0.10583
cg21643138	C3orf43	TSS200	0.0470933	-0.103382
cg14018690	C3orf52	TSS1500	0.0196178	0.118956
cg02256198	C4orf22	Body	0.0224085	-0.122331
cg27605889	C4orf22	Body	0.0283132	-0.110948
cg00175641	C4orf22	Body	0.0295778	-0.110307
cg11605861	C4orf22	Body	0.0305678	-0.119035
cg09803068	C4orf22	Body	0.045398	-0.114572
cg26737330	C4orf35	TSS1500	0.00814747	-0.144424
cg11861579	C4orf37	Body	0.0457228	-0.105918
cg18740810	C4orf47	TSS200	0.010651	-0.120021
cg20363688	C5	Body	0.000810545	0.118137
cg00265801	C5AR2	TSS1500	0.0181549	0.106535
cg06871919	C5orf22	Body	0.0141105	-0.100114
cg06430061	C5orf37	TSS1500	0.0313472	0.113546
cg00257271	C5orf39	TSS1500	0.00600568	0.122671
cg16658609	C5orf42	Body	0.0199043	0.118276
cg21453938	C5orf56	Body	0.00464447	0.123873
cg14580211	C5orf62	Body	3.11e-05	0.100296
cg11934097	C5orf66	5'UTR	0.00163162	0.101387
cg20906976	C5orf66	5'UTR	0.045493	0.103248
cg20808116	C6orf118	Body	0.00953386	0.10787
cg16413842	C6orf122	Body	0.0397968	0.10194
cg05447100	C6orf123	Body	0.00503466	0.11821
cg16001811	C6orf123	Body	0.0220058	0.127038
cg23775883	C6orf123	Body	0.0100532	0.143488
cg24315241	C6orf165	Body	0.00670002	0.105428
cg26151767	C6orf165	Body	0.00933422	0.131398
cg05564266	C6orf204	TSS1500	0.00441739	0.11996
cg15347924	C6orf221	Body	0.0383106	-0.119905
cg14015525	C6orf222	Body	0.0449606	0.111936
cg23287992	C6orf27	Body	0.0287489	0.113896
cg16672203	C6orf27	Body	0.0357538	0.11967
cg10740660	C6orf27	Body	0.00643782	0.127569
cg04866380	C7orf16	TSS1500	0.0272597	-0.10938
cg04220579	C7orf20	TSS1500	0.0434772	0.10106
cg17620121	C7orf20	TSS1500	0.0228789	0.117098
cg17052926	C7orf20	TSS1500	0.0153247	0.171036
cg13619044	C7orf41	3'UTR	0.0139329	-0.103685
cg23906191	C7orf50	Body	0.0286102	0.109751
cg19033943	C7orf50	Body	0.00438117	0.112045
cg02422265	C7orf50	Body	0.0419534	0.116033
cg09423312	C7orf50	Body	0.0344246	0.124995
cg23187316	C7orf50	Body	0.0220775	0.128687
cg04206484	C7orf50	Body	0.0251646	0.141411
cg07776698	C7orf58	Body	0.0227857	-0.127275
cg24941195	C7orf65	TSS200	0.0406654	-0.150724
cg21462681	C7orf66	Body	0.0156226	-0.132251
cg12472439	C7orf69	TSS1500	0.0349814	-0.11408
cg25818295	C7orf72	Body	0.00310805	-0.108488
cg18052422	C7orf77	Body	0.0299401	-0.105474
cg03059247	C8orf12	Body	0.0228111	0.107275
cg12630401	C8orf31	Body	0.00229401	0.125585
cg18500177	C8orf34	Body	0.0356715	-0.1295
cg15241236	C8orf34	Body	0.0123947	-0.111862
cg00280504	C8orf34	5'UTR	0.00761555	-0.144537
cg11159301	C8orf37-AS1	Body	0.00790463	-0.129228
cg06686857	C8orf39	TSS1500	0.0333737	-0.118147
cg17939444	C8orf4	TSS1500	0.049298	-0.108992
cg11755107	C8orf41	TSS1500	0.00656201	0.120246
cg00066748	C8orf42	TSS1500	0.0357791	0.109125
cg06450952	C8orf56	Body	0.00415527	0.126243
cg07538190	C8orf58	Body	0.00290399	0.102825
cg03934689	C8orf58	TSS1500	0.0494983	0.110601
cg19216211	C8orf58	TSS1500	0.0265235	0.155444
cg24351694	C8orf73	TSS1500	0.00788739	0.108935
cg19878482	C8orf73	TSS200	0.00820797	0.134011
cg03967627	C8orf73	TSS200	0.0152378	0.162811
cg00420997	C8orf75	TSS1500	0.00798928	0.106628
cg21092790	C8orf85	TSS1500	0.0162399	0.138466
cg07180393	C9orf139	TSS1500	0.0317597	-0.118805
cg04701108	C9orf152	1stExon	0.00493008	0.123823
cg03858973	C9orf171	Body	0.0420137	-0.100135
cg03363031	C9orf171	TSS1500	0.020036	0.133074
cg14591340	C9orf21	Body	0.0159835	0.141799
cg13495235	C9orf24	Body	0.0415778	0.104213
cg03560879	C9orf24	Body	0.00561702	0.113764
cg00072711	C9orf24	Body	0.00114838	0.117637
cg00635642	C9orf24	Body	0.00112977	0.102089
cg15295766	C9orf24	Body	0.000351924	0.205205
cg10208550	C9orf50	TSS1500	0.00823751	0.10997
cg16686325	C9orf84	TSS200	0.0450596	-0.126812
cg14082075	C9orf98	Body	0.00295398	0.136855
cg21572511	CA1	5'UTR	0.000100058	0.104729
cg15135580	CA10	Body	0.0089954	0.102858
cg08663613	CA10	Body	0.00385413	0.12783
cg20503956	CA13	TSS1500	0.020149	0.138891
cg08508368	CA13	TSS1500	0.0162181	0.142516
cg27589731	CA14	TSS1500	0.0268454	0.125668
cg22289837	CA3	TSS1500	0.0219417	0.113187
cg12264626	CA3	TSS1500	0.00859089	0.147585
cg13721134	CA3	TSS1500	0.0371994	0.156603
cg07560510	CA3	TSS1500	0.00613937	0.173239
cg18674980	CA3	TSS1500	0.00155851	0.19792
cg05355225	CA3	TSS1500	0.00077455	0.226753
cg15855900	CA7	TSS1500	0.0103952	0.122469
cg05223212	CAB39L	5'UTR	0.04364	-0.141104
cg06230674	CABLES1	Body	0.00576221	0.142409
cg20355381	CABLES1	5'UTR	0.0296323	0.100016
cg27541178	CABLES1	Body	0.00776094	0.118139
cg08575696	CABP1	TSS1500	0.004034	0.156463
cg04530793	CACNA1A	Body	0.00257634	0.12644
cg17317383	CACNA1B	Body	0.0248803	-0.112836
cg23475725	CACNA1C	Body	0.0231536	0.108289
cg12073979	CACNA1C	Body	0.0152849	0.113161
cg10870815	CACNA1C	Body	0.000519364	0.118465
cg15442907	CACNA1C	3'UTR	0.0241678	0.122294
cg09993929	CACNA1C-IT3	TSS1500	0.0187381	0.116431
cg16155453	CACNA1C-IT3	TSS1500	0.00681217	0.126795
cg22443015	CACNA1D	Body	0.030294	0.107159
cg12214647	CACNA2D2	Body	0.000283474	0.102789
cg07129669	CACNA2D2	Body	0.00239549	0.106679
cg04347447	CACNA2D2	TSS1500	0.000541362	0.109597
cg26987302	CACNA2D4	Body	0.0390457	-0.165127
cg24856673	CACNA2D4	Body	0.0147829	0.121182
cg11957400	CACNA2D4	Body	0.000736816	0.174516
cg04107536	CACNB1	TSS1500	5.95e-05	0.101589
cg20546601	CACNB2	Body	0.0410511	0.125636
cg20940700	CACNB2	TSS200	0.0111997	0.13204
cg09987620	CACNB2	Body	0.0207503	0.139669
cg05340519	CACNB2	Body	0.00373916	0.112159
cg15282632	CACNB3	Body	0.00378185	0.119542
cg07460778	CACNB4	Body	0.0400087	0.11482
cg06645657	CACNB4	Body	0.0463766	0.115563
cg07989489	CACNG3	Body	0.0345498	-0.12896
cg06340843	CACNG3	Body	0.0326165	-0.124756
cg07041488	CACNG3	TSS1500	0.0323514	-0.116634
cg03508174	CACNG3	Body	0.0258719	-0.112913
cg11074323	CACNG3	Body	0.0463678	-0.10286
cg22963267	CACNG4	TSS1500	0.0026448	0.108922
cg08393317	CACNG7	Body	0.0182234	0.154479
cg03892457	CADM3	Body	0.0113772	0.106388
cg27449749	CADPS	Body	0.00423846	0.105607
cg17985556	CADPS	Body	0.0238838	0.117873
cg07886327	CADPS2	Body	0.0344328	-0.170113
cg24928106	CALB1	TSS1500	0.0106444	-0.148536
cg14106660	CALCA	TSS1500	0.0136368	0.129221
cg05397812	CALCA	TSS1500	0.0278898	0.136354
cg09336982	CALHM2	TSS1500	0.0136101	0.130682
cg23175074	CALHM2	TSS1500	0.000409061	0.220017
cg21686808	CALHM2	TSS1500	0.0073394	0.141144
cg18079499	CALM1	Body	0.0115186	-0.10303
cg20799252	CALR	TSS1500	0.00138668	0.173304
cg11144351	CAMK1G	5'UTR	0.0128622	0.102412
cg10201685	CAMK2B	Body	0.0403161	0.103531
cg03755177	CAMK2B	Body	0.0236082	0.140382
cg02293118	CAMK2B	Body	0.033188	0.181416
cg07259882	CAMK2B	Body	0.00506898	0.102317
cg07512258	CAMK2G	Body	0.0124623	-0.109171
cg02231843	CAMK2G	Body	0.0224439	0.122512
cg04615865	CAMKK2	Body	0.0271525	0.119901
cg13468002	CAMKV	TSS200	0.0216972	0.116259
cg16930811	CAMKV	TSS1500	0.010776	0.141339
cg03755535	CAMKV	TSS200	0.0198641	0.151533
cg03155027	CAMKV	TSS1500	0.00223304	0.207559
cg19721740	CAMSAP3	Body	0.00311539	0.100492
cg24193487	CAMTA1	Body	0.00118616	0.10334
cg11755201	CAMTA1	Body	0.0344732	0.110733
cg24199528	CAMTA1	Body	0.00689745	0.122984
cg07911171	CAMTA1	Body	0.00830997	0.135603
cg21144493	CAMTA1	Body	0.0456204	0.155584
cg16652920	CAMTA1	Body	0.0214242	0.190898
cg19427746	CAMTA2	5'UTR	0.0438999	-0.105373
cg01912298	CAMTA2	Body	0.0306161	0.105897
cg25645553	CAP2	Body	0.0499512	0.100125
cg03241909	CAPN1	Body	0.00750561	0.141078
cg00371226	CAPN3	5'UTR	0.00710488	-0.12851
cg25948980	CAPN5	TSS1500	0.040932	0.114298
cg22498404	CAPN8	Body	0.0112412	0.11532
cg17000939	CAPS2	Body	0.00196248	0.13821
cg15563089	CAPSL	5'UTR	0.0112037	-0.11053
cg23352157	CARD11	5'UTR	0.0169813	-0.122641
cg06643466	CARD11	5'UTR	0.0423421	-0.110828
cg03948067	CARD11	5'UTR	0.0270131	-0.109913
cg03895317	CARD11	Body	0.025773	-0.109669
cg26317012	CARD11	Body	0.0200101	-0.109217
cg03227775	CARD11	Body	0.0317974	-0.102505
cg02176460	CARD14	Body	0.0139363	0.100662
cg04267772	CARHSP1	TSS1500	0.0432679	0.100712
cg07992435	CARNS1	TSS1500	0.00135577	0.129952
cg19303692	CARS2	Body	0.0224241	0.189924
cg12318691	CASC15	Body	0.0458361	0.104484
cg08308801	CASC2	Body	0.00664462	0.132858
cg05433258	CASC21	Body	0.0352965	0.124486
cg16194437	CASD1	3'UTR	0.029513	-0.108324
cg25748441	CASP8	5'UTR	0.00200349	0.117326
cg11008866	CASR	TSS200	0.0471109	0.132715
cg04305764	CASZ1	5'UTR	0.00878229	0.114853
cg08537783	CASZ1	5'UTR	0.00863713	0.148925
cg19590227	CASZ1	5'UTR	0.00418848	0.16048
cg14393004	CATIP	Body	0.00341992	0.108328
cg15910554	CATSPER4	TSS1500	0.0118271	0.108826
cg20415053	CATSPER4	Body	0.0017354	0.125019
cg24158931	CATSPERB	Body	0.000670756	-0.176981
cg05166801	CAV2	Body	0.0208517	-0.100991
cg14426015	CAV2	TSS200	0.0431094	0.136108
cg20354450	CBL	Body	0.0137108	-0.108169
cg23478292	CBL	TSS1500	0.0376295	0.123752
cg07936641	CBLC	TSS1500	0.000389932	0.100797
cg02696327	CBLN1	3'UTR	0.000872412	-0.150797
cg02945184	CBLN2	TSS1500	0.0198382	-0.120156
cg06878771	CBLN4	TSS1500	0.0134035	-0.12169
cg14564494	CBR3	TSS1500	0.0486829	0.109982
cg25270886	CBX2	Body	0.0101237	0.105316
cg20241952	CBX2	Body	0.0429392	0.124667
cg09623077	CCBE1	Body	0.00468276	-0.153855
cg08096786	CCDC102A	TSS1500	0.0128223	0.116617
cg12695707	CCDC105	TSS1500	0.0384801	0.120001
cg18932116	CCDC105	TSS200	0.0229055	0.120863
cg26322308	CCDC108	Body	0.0025131	-0.136596
cg11501374	CCDC117	TSS1500	0.0230051	0.119658
cg19682338	CCDC129	TSS1500	0.0229741	-0.145985
cg23825123	CCDC129	TSS1500	0.0226282	-0.117758
cg07185551	CCDC129	TSS1500	0.0455293	-0.110594
cg25668563	CCDC129	Body	0.021304	-0.100732
cg26433034	CCDC136	TSS1500	0.00112054	0.179482
cg24384430	CCDC136	Body	0.0401644	0.127643
cg23913877	CCDC141	TSS1500	0.00468359	0.119482
cg08288433	CCDC144NL	TSS200	0.0104068	-0.126088
cg14560110	CCDC144NL	TSS200	0.0368414	-0.116574
cg02508897	CCDC144NL	Body	0.0137313	-0.103681
cg01434562	CCDC147	Body	0.000738043	0.135372
cg12753481	CCDC149	TSS1500	0.0193964	0.140287
cg01626681	CCDC151	Body	0.00131307	0.148754
cg23688479	CCDC152	TSS200	0.0287126	0.122465
cg25687585	CCDC152	1stExon	0.0285634	0.120935
cg06976285	CCDC155	Body	0.000773413	0.136034
cg03953193	CCDC158	Body	0.0223369	-0.142616
cg15654143	CCDC166	1stExon	0.0353009	-0.10247
cg18189197	CCDC178	Body	0.00658359	-0.162916
cg12167667	CCDC178	Body	0.0412863	0.12941
cg09476130	CCDC19	TSS200	0.0132153	0.1207
cg23309907	CCDC25	Body	0.00932789	-0.113081
cg07993496	CCDC33	Body	0.0048117	0.133297
cg20707970	CCDC37	5'UTR	0.00113951	0.148629
cg01538891	CCDC37	5'UTR	0.00357534	0.127903
cg07563385	CCDC40	Body	0.0342323	0.112688
cg07607567	CCDC40	Body	0.0234737	0.122492
cg23422156	CCDC42B	TSS200	0.0459607	0.136448
cg15033653	CCDC42B	TSS200	0.0227493	0.145159
cg00954105	CCDC46	Body	0.000182483	0.106302
cg25388952	CCDC57	Body	0.00770918	0.136463
cg04425449	CCDC59	TSS1500	0.00584918	-0.125259
cg10886095	CCDC60	Body	0.0205039	0.110251
cg11021989	CCDC60	Body	0.0273323	0.144818
cg02498063	CCDC60	5'UTR	0.0285962	0.11653
cg15766101	CCDC61	Body	0.00632675	0.107495
cg01428378	CCDC62	Body	0.038841	0.135066
cg26097047	CCDC64	Body	0.045609	0.129468
cg27519622	CCDC64B	Body	0.0288144	0.126312
cg15206243	CCDC66	Body	0.0486173	-0.105561
cg07058998	CCDC68	TSS200	0.0337333	0.128511
cg03002136	CCDC70	5'UTR	0.0110134	0.119745
cg07128973	CCDC74B	Body	0.0410716	0.125494
cg22360649	CCDC85B	TSS200	0.0105661	0.115446
cg09214175	CCDC85C	Body	0.0136111	-0.215846
cg01824170	CCDC85C	Body	0.00761405	-0.134359
cg17307119	CCDC85C	Body	0.0333928	0.106593
cg13113967	CCDC85C	Body	0.00164454	0.118611
cg16236893	CCDC86	Body	0.0270792	0.146258
cg19111519	CCDC86	Body	0.0216255	0.149157
cg25925177	CCDC88B	Body	0.00340586	0.126842
cg12862167	CCDC88C	Body	0.00511577	-0.148121
cg02968549	CCDC88C	Body	0.0249396	-0.118098
cg07455318	CCDC88C	Body	0.0297733	-0.105952
cg12937580	CCDC88C	Body	0.00109467	0.100332
cg07112604	CCDC88C	Body	0.0158884	0.10981
cg15419033	CCDC88C	Body	0.000171405	0.155178
cg05040501	CCDC88C	Body	0.00357368	0.174897
cg17919186	CCDC88C	Body	0.0011107	0.197744
cg02152208	CCDC88C	ExonBnd	0.000511427	0.136588
cg24876187	CCHCR1	TSS1500	0.0281941	0.119217
cg18789547	CCK	TSS1500	0.00549094	0.180906
cg20229047	CCL15	TSS1500	0.0304388	0.113765
cg25090152	CCL16	TSS1500	0.0425283	-0.102299
cg09226801	CCL26	ExonBnd	0.032854	0.100039
cg14076417	CCL28	TSS200	0.0151087	0.124295
cg08460362	CCL28	Body	0.0392941	0.10995
cg24233119	CCNA1	TSS1500	0.0123389	0.157288
cg06260815	CCNA1	TSS1500	0.0142815	0.163336
cg24297049	CCNA1	TSS1500	0.00667518	0.168149
cg05120331	CCNA1	TSS1500	0.00673565	0.174021
cg13720316	CCND1	TSS1500	0.0224394	-0.102368
cg17762753	CCND2-AS1	Body	0.0356953	0.118849
cg17945153	CCND3	5'UTR	0.0101209	0.12022
cg15524661	CCNF	TSS1500	0.00478744	0.107896
cg08957484	CCNI2	1stExon	0.00594485	0.116572
cg23309856	CCNJL	Body	0.0348401	0.106488
cg19824894	CCNL1	Body	0.00921117	-0.111171
cg17025291	CCNY	5'UTR	0.000675591	0.159394
cg14595626	CCNYL2	TSS1500	0.0150368	-0.11713
cg06864083	CCR10	Body	0.0311932	0.111205
cg09033997	CCR9	TSS1500	0.0104791	0.102717
cg27198997	CCR9	TSS1500	0.0483897	0.106725
cg07974218	CCSER1	Body	0.00126714	0.113065
cg04658221	CCSER1	Body	0.00588095	0.143493
cg07656343	CCT3	Body	0.00131286	-0.142118
cg12192566	CD14	3'UTR	0.0157696	0.100055
cg05436231	CD164L2	1stExon	0.0347809	0.110773
cg19355763	CD1A	TSS1500	0.0449265	-0.113675
cg05616466	CD1A	TSS1500	0.0308203	-0.103821
cg15952487	CD1B	Body	0.0091679	-0.154582
cg00173005	CD1C	TSS1500	0.011243	-0.13146
cg10976626	CD1E	TSS1500	0.0272532	-0.113579
cg03955765	CD226	TSS1500	0.0178544	0.111229
cg15905444	CD247	Body	0.0234521	0.103935
cg13566336	CD2BP2	TSS1500	0.00359376	0.107601
cg11898878	CD300E	Body	0.0308449	-0.144793
cg06013494	CD300LB	TSS1500	0.0382177	-0.117941
cg00237876	CD300LG	TSS1500	0.0238488	0.106434
cg20062413	CD302	TSS1500	0.0424265	0.135191
cg11749672	CD37	Body	0.0323302	0.117247
cg24819835	CD38	1stExon	0.00432332	0.144068
cg02183671	CD38	1stExon	0.00254617	0.161365
cg19193135	CD3G	Body	0.043918	0.107131
cg06364873	CD3G	TSS1500	0.0471226	0.132258
cg23186333	CD44	Body	0.000494453	0.113893
cg22029806	CD47	Body	0.0433594	-0.101602
cg25902146	CD48	TSS200	0.021558	0.147424
cg17215278	CD58	TSS1500	0.0136839	0.103271
cg21039631	CD58	Body	0.00338579	0.129618
cg09864245	CD59	5'UTR	0.000553896	0.129633
cg07440264	CD59	5'UTR	0.0108868	0.10195
cg17087916	CD6	Body	0.0228462	0.10973
cg00785738	CD72	Body	0.0135301	0.143595
cg21139795	CD80	3'UTR	0.0177505	0.136057
cg12427587	CD81-AS1	TSS1500	0.0155342	0.130174
cg09838701	CD86	3'UTR	0.0122272	-0.128166
cg13803976	CD8A	Body	0.0216591	0.116378
cg26057751	CD8A	Body	0.0314111	0.128731
cg04243577	CD8B	Body	1.73e-05	0.101672
cg08519905	CD9	TSS1500	0.00168014	0.10612
cg00459232	CD9	TSS1500	0.00597912	0.196257
cg04087271	CDA	TSS200	0.0120754	0.11526
cg03243456	CDC14B	Body	0.00335114	-0.132625
cg01117549	CDC25C	TSS1500	0.0135241	-0.126171
cg13951472	CDC42EP1	TSS1500	0.00758763	0.106316
cg09227563	CDC42EP5	TSS1500	0.0413975	0.124703
cg03620376	CDC42EP5	5'UTR	0.0329145	0.109324
cg19600670	CDC73	TSS1500	0.00112998	0.13772
cg10840343	CDCA7	TSS1500	0.0145015	-0.124899
cg22449745	CDCA8	TSS1500	0.0457088	0.103509
cg01367140	CDCP2	TSS200	0.00361284	0.118361
cg11099041	CDGAP	Body	0.00171947	0.123965
cg05894970	CDGAP	Body	0.000935881	0.211014
cg02069674	CDH13	TSS1500	0.0179122	0.117734
cg16798537	CDH16	Body	0.0161669	0.111901
cg09857273	CDH17	TSS1500	0.00764378	-0.126529
cg08954776	CDH18	5'UTR	0.0179893	0.13629
cg22046567	CDH2	Body	0.0150297	0.131176
cg10651775	CDH22	Body	0.0358749	0.127718
cg09600585	CDH22	5'UTR	0.00728281	0.135858
cg13169575	CDH22	Body	0.00789265	0.137313
cg02661079	CDH22	Body	0.034107	0.141308
cg09032537	CDH22	Body	0.0072173	0.166556
cg01763575	CDH22	Body	0.0294474	0.18233
cg24101578	CDH22	1stExon	0.0229898	0.10898
cg24331301	CDH23	TSS1500	0.045751	0.104361
cg02814980	CDH23	Body	0.0433352	-0.108909
cg21328452	CDH23	Body	0.00481616	-0.104241
cg10676600	CDH23	Body	0.00223902	0.102974
cg07694247	CDH26	Body	0.0312351	0.118939
cg02423105	CDH26	Body	0.00754658	0.101201
cg21507238	CDH3	TSS200	0.00519493	0.103028
cg10377726	CDH3	Body	0.00656444	0.108521
cg15466818	CDH3	Body	0.00391581	0.145498
cg12762862	CDH4	Body	0.0270875	-0.152878
cg05492975	CDH4	Body	0.0174777	-0.150075
cg16561832	CDH4	Body	0.0195808	-0.143979
cg19339797	CDH4	Body	0.00936407	-0.136305
cg02930348	CDH4	Body	0.0128125	-0.134897
cg12637057	CDH4	Body	0.0223005	-0.134009
cg09713750	CDH4	Body	0.0313857	-0.13265
cg19668256	CDH4	Body	0.025886	-0.127494
cg10487221	CDH4	Body	0.0277441	-0.122119
cg18868465	CDH4	Body	0.0173371	-0.121232
cg03031672	CDH4	Body	0.0292063	-0.121209
cg20387359	CDH4	Body	0.0237479	-0.115359
cg18627496	CDH4	Body	0.0223206	-0.114126
cg12243633	CDH4	Body	0.0208083	-0.112753
cg03819011	CDH4	Body	0.0232197	-0.106495
cg03215161	CDH4	Body	0.00652671	-0.102578
cg03885272	CDH4	Body	0.000512851	-0.172611
cg04863665	CDH4	TSS200	0.0141684	-0.16424
cg10566252	CDH4	Body	0.0164038	-0.149286
cg23527226	CDH4	1stExon	0.0315789	-0.143082
cg16326851	CDH4	Body	0.000819211	-0.131314
cg26233719	CDH4	TSS200	0.0352578	-0.116739
cg24588065	CDH4	Body	0.0413818	-0.107613
cg12525721	CDH4	Body	0.04737	-0.106775
cg13397022	CDH4	Body	0.0129904	-0.105867
cg02090950	CDH4	Body	0.0103752	-0.157613
cg06239205	CDH4	Body	0.0100158	-0.148358
cg24796010	CDH4	Body	0.0217401	-0.140999
cg16997807	CDH4	Body	0.0260428	-0.13821
cg22679134	CDH4	Body	0.0100996	-0.126569
cg19801831	CDH4	Body	0.0205323	-0.125786
cg21952799	CDH4	Body	0.0335009	-0.120449
cg20984748	CDH4	Body	0.00428242	-0.117212
cg07482661	CDH4	Body	0.0477175	-0.116843
cg27639191	CDH4	TSS1500	0.0285481	-0.114368
cg18827572	CDH4	Body	0.00538624	-0.112089
cg15549873	CDH4	Body	0.00223926	-0.112003
cg04277588	CDH4	Body	0.0164113	-0.105048
cg25660529	CDH4	Body	0.0454305	-0.105017
cg13970791	CDH4	Body	0.0261931	-0.101172
cg12504660	CDH6	Body	0.0372965	-0.140402
cg18163325	CDH6	Body	0.0497885	-0.120142
cg04508575	CDH6	Body	0.0112754	-0.116317
cg17256192	CDH6	Body	0.0203219	-0.109828
cg08623357	CDH8	TSS1500	0.0140684	0.163006
cg01550884	CDHR2	TSS1500	0.00186101	0.12614
cg05714116	CDK10	TSS1500	0.0317379	-0.107945
cg08696931	CDK2AP1	Body	0.0328667	0.125594
cg24203169	CDK2AP1	5'UTR	0.0196124	0.10687
cg17158827	CDK2AP1	5'UTR	0.0062701	0.119107
cg01660796	CDK2AP1	5'UTR	0.00451849	0.122361
cg05760918	CDK2AP1	5'UTR	0.00209253	0.139733
cg10289269	CDK2AP1	5'UTR	0.00397871	0.154812
cg01247747	CDK2AP1	5'UTR	0.00990785	0.125981
cg10898212	CDK5R1	TSS1500	0.00167515	0.144542
cg02078230	CDK5RAP2	Body	0.000741118	0.109784
cg06480973	CDK5RAP3	TSS1500	0.0188138	-0.104801
cg09318567	CDKAL1	Body	0.00419758	0.134682
cg02333237	CDKL1	Body	0.0159563	0.148277
cg18900812	CDKN1A	TSS1500	0.0379816	0.10465
cg05559445	CDKN1C	TSS1500	0.00188488	0.118131
cg11744767	CDKN1C	TSS1500	0.00265479	0.138168
cg00374747	CDKN1C	TSS1500	0.00411541	0.140644
cg17265994	CDKN1C	3'UTR	0.0110809	0.14484
cg23904595	CDKN1C	TSS1500	0.000397893	0.145018
cg23225147	CDKN1C	TSS1500	0.00179811	0.146016
cg05090695	CDKN1C	TSS1500	0.0031117	0.157879
cg03143849	CDKN1C	3'UTR	0.000367562	0.176339
cg04568995	CDKN2A	Body	0.00638921	-0.135011
cg08390209	CDKN2BAS	Body	0.0413528	0.105686
cg19481686	CDKN2BAS	Body	0.0204774	0.110031
cg13545874	CDR2L	Body	0.0186868	0.120122
cg18073918	CDRT7	TSS200	0.00868924	-0.154559
cg06399504	CDRT7	TSS200	0.0110833	-0.134146
cg27170621	CDRT7	TSS1500	0.037629	-0.111426
cg16348717	CDS2	Body	0.0373827	-0.107145
cg06792428	CDSN	Body	0.0177576	0.178077
cg26787539	CDT1	TSS1500	0.0191153	0.10934
cg01699308	CDYL	Body	0.040902	-0.102345
cg14831798	CDYL	Body	0.0193951	-0.100908
cg05191364	CDYL	TSS1500	0.0168964	0.107495
cg00993786	CECR2	5'UTR	0.0494345	0.103681
cg26423234	CECR7	Body	0.0306562	-0.132815
cg21305501	CEL	TSS1500	0.0012041	0.133666
cg15540183	CELA3A	Body	0.014205	0.118259
cg08721974	CELF1	TSS1500	0.0493849	0.108
cg14352385	CELF1	5'UTR	0.0318111	0.106522
cg20806182	CELF2	Body	0.000308149	0.155455
cg04003742	CELF2	Body	0.0063671	0.125836
cg22529499	CELF2	Body	0.00110717	0.135438
cg17673617	CELF2	Body	0.00757826	0.113744
cg16685712	CELF2	Body	0.0261871	0.135178
cg24871672	CELF2	Body	0.000531661	0.14466
cg24229206	CELF2	Body	0.0107258	0.153151
cg21257086	CELF4	Body	0.0333735	0.102262
cg01651949	CELF4	Body	0.0148446	0.117598
cg07011562	CELF5	Body	0.003335	0.129443
cg21631900	CELF6	TSS1500	0.0260471	0.106676
cg07934731	CELF6	TSS1500	0.00576295	0.121341
cg04903269	CELF6	TSS200	0.0290689	0.121784
cg09474097	CELF6	TSS1500	0.00974039	0.138188
cg14462215	CELF6	TSS200	0.0115833	0.171681
cg23835597	CELF6	1stExon	0.0142433	0.157783
cg13814677	CELSR1	Body	0.0269173	-0.141146
cg27129725	CELSR1	Body	0.00507822	-0.124902
cg21684021	CELSR2	Body	0.0103911	0.140574
cg23587532	CEND1	TSS1500	0.0440154	0.10534
cg09336922	CEND1	TSS1500	0.00670375	0.106408
cg25544523	CENPC	TSS1500	0.00798928	0.118993
cg10716356	CENPF	5'UTR	0.0150897	0.106601
cg13237068	CENPJ	Body	0.0155532	-0.11366
cg12394527	CEP104	Body	0.00739762	0.121565
cg06836762	CEP131	TSS1500	0.0389602	0.113286
cg05973047	CEP41	Body	0.0115155	0.112592
cg16779529	CEP83	Body	0.0267868	-0.104055
cg25902420	CEP83	Body	0.00189826	0.102783
cg24771380	CEP85	Body	0.00201157	-0.180604
cg26742901	CEP85	TSS1500	0.00060505	0.133647
cg18102862	CEP85L	5'UTR	0.0186443	0.107985
cg06619282	CERCAM	TSS1500	2.95e-05	0.112624
cg06710212	CERCAM	TSS1500	0.00280798	0.115476
cg01268223	CERS1	TSS1500	0.00819057	0.107547
cg24265245	CERS3	5'UTR	0.0135603	-0.117133
cg19426400	CERS3-AS1	Body	0.0209191	-0.111625
cg10795012	CERS3-AS1	Body	0.0192537	-0.10591
cg12235698	CERS3-AS1	ExonBnd	0.0129025	-0.134299
cg08682559	CERS5	ExonBnd	0.0389137	0.122817
cg03744383	CES1	1stExon	0.0150822	0.136665
cg06460672	CES4	Body	0.000856133	0.128019
cg13934257	CFAP45	Body	0.016907	-0.101575
cg12930169	CFAP54	ExonBnd	0.0381202	-0.112175
cg12149114	CFAP61	Body	0.0478368	0.103948
cg10000867	CFAP69	Body	0.00122216	-0.183326
cg14273126	CFD	TSS200	0.000491291	0.105124
cg12505153	CFD	TSS200	0.00687017	0.105556
cg23557926	CFH	TSS200	0.0279555	0.152256
cg04843710	CFLAR	5'UTR	0.000349454	0.134728
cg19702182	CFLAR-AS1	TSS1500	0.00681751	-0.12129
cg11177404	CGB2	TSS200	0.00206652	0.133756
cg01801283	CGN	TSS1500	0.00337763	0.174898
cg11453820	CGNL1	5'UTR	0.0449241	0.100944
cg07378725	CGNL1	Body	0.0331072	0.101302
cg22740783	CGREF1	5'UTR	0.00710552	0.118638
cg20341758	CH25H	3'UTR	0.0390801	0.124964
cg06255037	CHADL	Body	0.000666222	0.103483
cg07872789	CHAF1B	TSS200	0.0043276	0.123671
cg13854874	CHAF1B	TSS200	0.00194102	0.150955
cg06300254	CHAT	Body	0.00181117	0.187165
cg22749288	CHAT	TSS1500	0.0139847	0.124629
cg07486100	CHCHD3	Body	0.0189166	0.147778
cg26115370	CHCHD7	3'UTR	0.0427147	-0.129672
cg15727545	CHD5	Body	0.0310574	0.103911
cg21236631	CHD5	Body	0.00387172	0.109175
cg00282347	CHD5	TSS1500	0.0455235	0.117027
cg11726911	CHD5	TSS1500	0.00352449	0.129498
cg15578645	CHD5	Body	0.00306846	0.16432
cg17175208	CHD5	TSS1500	0.0025393	0.19239
cg01137366	CHD9	5'UTR	0.0285741	0.107051
cg10453606	CHDH	5'UTR	0.012993	0.167929
cg05331498	CHDH	TSS1500	0.010579	0.114443
cg24844230	CHFR	Body	0.00533405	-0.142661
cg09127563	CHIC2	Body	0.00279649	-0.141671
cg26585590	CHN1	Body	0.00209024	-0.119027
cg08725113	CHN1	Body	0.0431845	-0.138505
cg18433728	CHN1	1stExon	0.00608792	-0.170786
cg21472642	CHN2	TSS1500	0.0380863	0.101005
cg03287046	CHN2	TSS200	0.00579883	0.109189
cg03100044	CHN2	TSS200	0.000862645	0.149523
cg21251563	CHN2	5'UTR	0.0192417	0.115514
cg08898065	CHN2	Body	0.0163453	0.130664
cg08952029	CHRDL2	TSS1500	0.039068	0.102182
cg08700454	CHRDL2	Body	0.000325928	0.123836
cg13741185	CHRM3	5'UTR	0.0322804	-0.182088
cg23823424	CHRM3	5'UTR	0.0294521	-0.17343
cg01454070	CHRM3	5'UTR	0.016533	-0.173262
cg23886004	CHRM3	5'UTR	0.0143877	-0.148169
cg24682621	CHRM3	5'UTR	0.0287394	-0.147811
cg09662616	CHRM3	Body	0.00830187	-0.126588
cg27212848	CHRM3	5'UTR	0.0421378	-0.121363
cg06160669	CHRM3	Body	0.0475344	-0.12009
cg06542473	CHRM3	5'UTR	0.025527	-0.105248
cg25388738	CHRM3	Body	0.0246713	-0.103627
cg26333242	CHRM3	Body	0.0091954	-0.103006
cg09760634	CHRM3	5'UTR	0.0279073	-0.102472
cg12298429	CHRM3-AS2	TSS1500	0.0362618	-0.145238
cg24501728	CHRM3-AS2	Body	0.0320198	-0.131714
cg19357023	CHRNA2	5'UTR	0.013346	0.120305
cg04809787	CHRNB1	TSS200	0.0192609	0.107138
cg22637538	CHRNB1	TSS200	0.0144535	0.149522
cg24479590	CHRNB1	TSS200	0.016289	0.155264
cg17179314	CHRNB4	TSS1500	0.0194294	0.113065
cg21402071	CHRNB4	TSS1500	0.00246168	0.126199
cg24369989	CHRNB4	TSS1500	0.00659132	0.127954
cg27554782	CHRNB4	Body	0.0134554	0.129291
cg25090994	CHRNG	1stExon	0.0244599	0.155909
cg23380672	CHST1	5'UTR	0.0109339	0.110192
cg03369262	CHST1	TSS1500	0.0100021	0.150106
cg05278384	CHST12	5'UTR	0.00063713	0.12764
cg23365482	CHST14	1stExon	0.0239039	0.11121
cg14837165	CHST14	1stExon	0.0198993	0.124161
cg00710286	CHST14	1stExon	0.000342984	0.146039
cg26514793	CHST3	3'UTR	0.000213023	0.103036
cg07888661	CHST3	5'UTR	0.00614125	0.1107
cg15998536	CHST3	3'UTR	0.0110076	0.118296
cg15093997	CHST3	3'UTR	0.0101647	0.119731
cg06370069	CHST3	5'UTR	0.00717736	0.132275
cg26495272	CHST3	3'UTR	0.0117241	0.146901
cg12893030	CHST3	3'UTR	0.000765583	0.148042
cg04076817	CHST4	Body	0.0203722	-0.115676
cg27183726	CHST8	TSS1500	0.0288961	0.116669
cg08400962	CHST8	TSS1500	0.0159046	0.130886
cg17896573	CHST8	5'UTR	0.0449121	0.127263
cg22200289	CHST8	5'UTR	0.0197993	0.155946
cg15688551	CHST8	5'UTR	0.0270916	0.157883
cg19541912	CHST8	5'UTR	0.0235962	0.163524
cg24739326	CHST8	5'UTR	0.0284145	0.167303
cg27111678	CHST8	5'UTR	0.0186655	0.175334
cg20439889	CHST8	5'UTR	0.042377	0.124051
cg13959523	CHST8	5'UTR	0.0254928	0.131823
cg06179788	CHSY1	Body	0.0287901	0.109782
cg09530217	CHSY1	Body	0.0378796	0.142663
cg05669550	CHSY1	Body	0.0177435	0.160828
cg15157374	CHSY3	Body	0.0369128	-0.109588
cg04533291	CIAO1	TSS1500	0.0238119	-0.139901
cg14594608	CIITA	TSS200	0.0117682	0.108497
cg10933035	CIRBP	Body	0.0113454	-0.128852
cg27263492	CIRBP-AS1	Body	0.028474	0.107976
cg12786241	CISH	Body	0.0276798	0.113047
cg16315329	CISH	Body	0.00543339	0.117607
cg25802611	CIT	Body	0.037892	-0.14017
cg13150171	CITED4	3'UTR	0.0165585	0.129039
cg09976142	CIZ1	5'UTR	0.00857085	0.161301
cg12566650	CIZ1	TSS1500	0.00575785	0.125774
cg27517219	CIZ1	TSS1500	0.000980509	0.12809
cg10071929	CIZ1	TSS1500	0.0185538	0.143755
cg26477549	CKAP4	TSS1500	0.0409383	0.117866
cg19442915	CKM	TSS1500	0.0134753	0.123637
cg19154438	CKM	5'UTR	0.0301487	0.126528
cg20852862	CKMT2	5'UTR	0.0212391	-0.117685
cg02784956	CLASP2	Body	0.0254904	0.105064
cg26051463	CLCN3	5'UTR	0.029221	-0.109918
cg11726288	CLCN6	3'UTR	0.00836305	0.127203
cg12741994	CLDN11	Body	0.0478478	0.109182
cg06086012	CLDN11	Body	0.00833863	0.115548
cg09236311	CLDN18	3'UTR	0.0102696	-0.124276
cg06254610	CLDN4	1stExon	0.0142998	0.105485
cg06473109	CLDN6	TSS1500	0.0331268	0.107052
cg06036912	CLDN6	TSS200	0.00314897	0.112054
cg20035459	CLDN6	TSS1500	0.00128047	0.114551
cg08935125	CLDN6	5'UTR	0.0384168	0.116953
cg10298701	CLDN6	TSS1500	0.00919808	0.132846
cg10293804	CLDN6	TSS1500	0.0077537	0.151504
cg08348475	CLDN6	TSS1500	0.0244771	0.10698
cg01914045	CLDN8	TSS200	0.016779	-0.141164
cg13152535	CLEC11A	TSS200	0.000981364	0.141183
cg09511427	CLEC11A	Body	0.000271879	0.162149
cg24640735	CLEC2A	3'UTR	0.02248	-0.115853
cg05502591	CLEC2A	Body	0.0169788	-0.103032
cg24473079	CLEC2B	5'UTR	0.00864716	-0.128588
cg08043301	CLEC9A	5'UTR	0.0236045	-0.11289
cg15387123	CLIC3	TSS200	0.00327762	0.114991
cg26815843	CLIC3	TSS200	0.00166637	0.121352
cg19501108	CLIP2	5'UTR	0.00456048	0.114715
cg17934823	CLIP2	Body	0.00302902	0.146183
cg13001150	CLIP2	5'UTR	0.00474506	0.169664
cg03212674	CLK2	TSS1500	0.0183392	-0.122597
cg21970863	CLK3	TSS1500	0.0277277	-0.10681
cg23422721	CLK4	Body	0.0108728	-0.103649
cg21878356	CLMN	Body	0.00674278	0.114915
cg13717541	CLMN	Body	0.0344425	0.115826
cg13120521	CLNK	5'UTR	0.033652	-0.104788
cg22565251	CLPTM1	Body	0.00638184	-0.108367
cg27399117	CLRN3	TSS1500	0.0209853	-0.134885
cg18872066	CLRN3	TSS1500	0.0276446	-0.124931
cg27399414	CLSTN1	TSS200	0.00699059	0.112742
cg24044762	CLSTN1	TSS200	0.0160695	0.140154
cg23616100	CLSTN1	TSS200	0.000792659	0.145238
cg25970491	CLTCL1	TSS1500	0.0162328	0.104113
cg14755831	CLTCL1	TSS1500	0.0329955	0.122407
cg23460950	CLU	TSS200	0.0144694	0.130853
cg01808129	CLVS2	Body	0.0215959	-0.147477
cg15676162	CLVS2	TSS1500	0.0470854	-0.109606
cg08705566	CLVS2	TSS1500	0.00100065	0.123838
cg05757803	CLVS2	TSS1500	0.0234068	0.124031
cg04566473	CLYBL	Body	0.0417906	0.15566
cg23819204	CLYBL	Body	0.0290113	0.101706
cg24557305	CMAHP	Body	0.0131116	0.121751
cg13679679	CMC1	TSS1500	0.00666046	0.175892
cg23721464	CMIP	Body	0.0330674	0.101718
cg09854734	CMTM2	TSS200	0.0340185	0.119031
cg17346857	CMTM3	Body	0.00257296	0.124597
cg25698564	CMTM3	TSS1500	0.0107826	0.129971
cg06251289	CMTM3	Body	0.00223043	0.157657
cg06175243	CMTM7	Body	0.00608513	0.101499
cg20168479	CMTM7	Body	0.00268229	0.145346
cg18772127	CMTM7	Body	0.00178003	0.216084
cg01617750	CMTM8	TSS1500	0.000269713	0.128855
cg20932822	CMTM8	TSS1500	0.000212341	0.132227
cg09699430	CMTR1	Body	0.0495412	-0.160015
cg05200658	CMTR1	5'UTR	0.0498607	-0.11695
cg14670755	CMTR2	TSS1500	0.0385663	0.10943
cg12973651	CNFN	TSS200	0.025181	0.111591
cg11500727	CNFN	1stExon	0.0215381	0.126341
cg24494102	CNGA1	TSS1500	0.00504635	0.116762
cg05564412	CNGA3	TSS1500	0.0413115	0.110895
cg15767233	CNGB3	TSS1500	0.0188349	-0.121531
cg09221951	CNIH4	TSS1500	0.0193362	-0.119977
cg15622158	CNKSR1	Body	0.0305019	0.122962
cg13777287	CNKSR3	Body	0.00351372	0.124514
cg15019541	CNNM1	1stExon	0.000180945	0.127235
cg15241708	CNOT6	TSS1500	0.0474865	-0.104086
cg13372314	CNR1	5'UTR	0.0328096	0.109345
cg06313450	CNR1	5'UTR	0.0327109	0.109684
cg07390616	CNTN2	TSS1500	0.028268	0.10529
cg03732545	CNTN2	TSS1500	0.0240603	0.110676
cg08698806	CNTN2	TSS200	0.0171919	0.113417
cg11635155	CNTN3	Body	0.0116716	0.124951
cg18746719	CNTN5	Body	0.0212889	0.135774
cg01874807	CNTN5	5'UTR	0.0371874	0.114082
cg03989507	CNTNAP1	Body	0.00470181	0.110006
cg09776463	CNTNAP1	Body	0.00213524	0.16552
cg09362918	CNTNAP2	Body	0.0438043	-0.114068
cg10524687	COBL	Body	0.00287529	0.101042
cg12592691	COBL	Body	0.000574091	0.130807
cg26069353	COCH	TSS1500	0.00478693	0.113789
cg16966992	COCH	TSS1500	0.0152588	0.121237
cg13240017	COG2	TSS1500	0.00382934	0.166945
cg11662760	COG3	TSS1500	0.0305892	0.132276
cg09725610	COG4	Body	0.00298142	-0.121067
cg24556660	COG5	3'UTR	0.000400711	-0.103542
cg12781397	COG6	Body	0.0104175	0.140706
cg19953290	COL11A2	Body	0.0205402	-0.104068
cg15239679	COL11A2	Body	0.00230012	0.104396
cg00350615	COL11A2	Body	0.00540941	0.131009
cg01538979	COL12A1	Body	0.0066486	-0.123606
cg17296678	COL13A1	Body	0.020513	-0.142062
cg13146379	COL18A1	Body	0.0213328	0.148064
cg11263897	COL19A1	Body	0.0415629	-0.102109
cg03920522	COL1A2	Body	0.024893	0.108557
cg09966455	COL20A1	Body	0.0202808	-0.12538
cg05340474	COL20A1	Body	0.0489628	-0.112368
cg02999146	COL20A1	Body	0.0188572	0.121125
cg22935609	COL21A1	Body	0.0133713	0.105015
cg06480765	COL21A1	Body	0.00885645	0.113006
cg16669225	COL21A1	ExonBnd	0.0124965	0.108369
cg03475756	COL23A1	Body	0.0355306	-0.108101
cg08930131	COL23A1	Body	0.0389099	0.100587
cg02711886	COL23A1	Body	0.0280202	0.107699
cg13922901	COL23A1	Body	0.0251031	0.134451
cg00112493	COL25A1	TSS1500	0.00971444	0.141489
cg05398019	COL27A1	Body	0.00173307	0.110273
cg10275917	COL28A1	Body	0.00441362	0.131198
cg16772374	COL4A3BP	Body	0.0140629	0.143899
cg16772194	COL4A4	Body	0.0487022	-0.118749
cg03034070	COL5A2	TSS1500	0.0280286	0.103351
cg19316123	COL5A2	Body	0.000360994	0.108814
cg22774472	COL5A2	TSS200	0.0153439	0.13387
cg07875385	COL5A2	1stExon	0.0433789	0.123401
cg23813394	COL6A3	Body	0.0393307	-0.151704
cg18656024	COL7A1	TSS1500	0.00485308	0.124071
cg25199192	COL8A1	5'UTR	0.0170856	-0.131298
cg21175685	COL8A1	5'UTR	0.0386429	0.139877
cg20049409	COL9A1	Body	0.0152102	-0.114069
cg14036923	COL9A2	Body	0.00660573	0.101796
cg16989117	COL9A2	Body	0.0243158	0.139205
cg12733396	COL9A2	TSS1500	0.0209469	0.152325
cg24633656	COL9A3	TSS1500	0.0382502	0.10084
cg10279872	COLEC10	3'UTR	0.0427378	-0.131818
cg14790391	COLEC12	Body	0.0149575	0.138425
cg01470666	COLGALT2	Body	0.0287183	0.111574
cg05474855	COMMD1	Body	0.0393758	0.101441
cg06814892	COMMD10	TSS1500	0.0329978	-0.105178
cg23396732	COMMD7	TSS1500	0.0177708	0.104364
cg07349663	COPA	Body	0.00351018	-0.122981
cg13289809	COQ10B	TSS1500	0.036171	0.139544
cg16536390	COQ2	Body	0.0166345	0.100554
cg20008945	CORIN	Body	0.00341581	0.111094
cg20663003	CORO1A	5'UTR	0.00751105	0.104194
cg03180768	CORO2B	Body	0.0209249	-0.108184
cg09605312	CORO2B	Body	0.0192873	0.135761
cg23225875	CORO2B	5'UTR	0.0230508	0.13495
cg27413732	CORO6	Body	0.0239135	0.121768
cg12019069	CORO6	Body	0.0363016	0.134602
cg13757826	CORO6	Body	0.0207822	0.142138
cg06283673	CORO6	Body	0.00562832	0.144211
cg01465169	CORO6	Body	0.0371921	0.162413
cg02303016	CPA1	TSS200	0.000812686	0.101478
cg15997162	CPA2	Body	0.000193365	0.103366
cg15868523	CPA3	Body	0.0252931	0.155985
cg07514306	CPA4	Body	0.0234306	0.1055
cg12740316	CPA6	Body	0.000464058	-0.177505
cg03622411	CPA6	Body	0.000734288	-0.176629
cg01798114	CPA6	Body	0.00936345	-0.115955
cg07156669	CPD	TSS1500	0.000648348	0.185288
cg22396227	CPE	Body	0.017995	0.114032
cg01925521	CPE	TSS1500	0.0342998	0.136671
cg11629766	CPE	Body	0.0340985	0.156614
cg07769790	CPEB1	TSS1500	0.00757096	0.129343
cg16495212	CPEB1	TSS1500	0.00304656	0.142485
cg27142179	CPEB1	TSS1500	0.00738078	0.128081
cg03772636	CPED1	Body	0.0125088	-0.111325
cg16967191	CPLX2	5'UTR	0.0297511	0.11191
cg14445459	CPLX2	5'UTR	0.00234979	0.115306
cg20658081	CPLX2	5'UTR	0.00108489	0.122204
cg08670383	CPLX2	5'UTR	0.0214693	0.137453
cg26303222	CPLX2	5'UTR	0.0313231	0.158946
cg08995719	CPLX3	TSS200	0.0416579	0.107752
cg14114101	CPNE2	5'UTR	0.00188455	0.101896
cg02290969	CPNE2	TSS1500	0.0206592	0.104239
cg06496222	CPNE2	3'UTR	0.00167231	0.117459
cg02670686	CPNE2	TSS1500	0.0285268	0.135465
cg14935627	CPNE5	Body	0.000857499	0.110492
cg01258201	CPNE5	TSS1500	0.00749668	0.145856
cg06403293	CPPED1	Body	0.0170412	-0.143884
cg06821159	CPPED1	Body	0.0145678	-0.142515
cg14871860	CPPED1	Body	0.0423195	-0.127729
cg21967368	CPS1	Body	0.0177531	0.106575
cg07643321	CPS1	Body	0.0360995	0.105202
cg05592633	CPS1	Body	0.00550774	0.105678
cg09737197	CPT1A	5'UTR	0.0318324	0.119373
cg17137457	CPT1B	TSS200	0.0373657	0.103597
cg11210743	CPVL	Body	0.0271989	-0.142559
cg13087069	CPXM2	Body	0.00604008	-0.128119
cg12948920	CPZ	Body	0.0182324	-0.142895
cg22657659	CPZ	Body	0.00760762	-0.105306
cg02276974	CRABP1	Body	0.0181572	0.13337
cg04611726	CRACR2A	5'UTR	0.0186923	0.116946
cg24686386	CRADD	Body	0.00024231	-0.14529
cg26964857	CRAT	5'UTR	0.0310302	0.156035
cg11259289	CRCP	Body	0.0420834	0.112352
cg17118650	CRCP	Body	0.000549731	0.175018
cg21823605	CRCT1	TSS1500	0.030902	-0.104318
cg26600957	CREBZF	TSS1500	0.0194802	-0.113903
cg05864010	CREBZF	TSS1500	0.0196999	-0.109321
cg07778819	CRHR1	Body	0.00294163	0.137674
cg03165426	CRHR2	Body	0.0442259	0.127655
cg17787237	CRIM1	Body	0.0219212	0.100927
cg01880929	CRIM1	Body	0.0135757	0.103095
cg09222033	CRIM1	Body	0.0111755	0.12039
cg13641815	CRIP1	5'UTR	0.0270183	0.103569
cg19728741	CRIP1	5'UTR	0.0325936	0.110173
cg22861279	CRIP1	TSS200	0.0368023	0.119944
cg25682097	CRIP1	Body	0.00661286	0.135298
cg23606079	CRISPLD2	5'UTR	0.0342363	0.106103
cg08532659	CRK	TSS1500	0.0300884	0.123399
cg05388545	CRLF3	TSS1500	0.0209057	0.104095
cg22883712	CRLS1	Body	0.00360702	-0.134573
cg12773394	CRMP1	Body	0.00184919	0.14178
cg18784435	CRMP1	Body	0.000119426	0.180265
cg02907337	CRMP1	Body	0.0163652	0.104138
cg06119400	CRNDE	Body	0.0201756	-0.122701
cg14119581	CRTAC1	Body	0.01385	0.136253
cg07091678	CRTAC1	Body	0.000942745	0.144716
cg03379552	CRTAC1	Body	0.0051646	0.19069
cg21369365	CRTAC1	Body	0.0127633	0.143571
cg02763813	CRTAM	Body	0.00225886	0.167787
cg07389155	CRTAM	Body	0.0201338	0.105031
cg15046585	CRTC3	TSS1500	0.038059	0.111841
cg06362799	CRYBA1	TSS200	0.00574064	0.103765
cg08688043	CRYBA1	3'UTR	0.000174149	0.12009
cg07313720	CRYGA	TSS1500	0.0426101	-0.102351
cg23405212	CRYGD	TSS200	0.0233001	0.147625
cg22399133	CRYGD	1stExon	0.00243164	0.251928
cg19870370	CRYL1	Body	0.00602462	0.101337
cg07223180	CRYL1	Body	0.0471019	0.111099
cg09142399	CRYZ	TSS1500	0.031637	-0.119664
cg16412609	CSDAP1	Body	0.0248773	0.111004
cg12456435	CSDE1	5'UTR	0.0268746	-0.111809
cg05329651	CSDE1	3'UTR	0.0411639	0.11202
cg24795944	CSF1R	Body	0.00205031	0.109864
cg20849255	CSGALNACT1	Body	0.027286	-0.146637
cg16615388	CSGALNACT1	5'UTR	0.0162269	-0.143588
cg12741231	CSGALNACT1	Body	0.0243275	-0.103239
cg26815652	CSMD1	Body	0.00219154	-0.148218
cg11912985	CSMD1	Body	0.00951314	-0.137923
cg27029018	CSMD1	Body	0.0326572	-0.137653
cg15244965	CSMD1	Body	0.00563663	-0.123262
cg08871840	CSMD1	Body	0.00548684	-0.115203
cg26837853	CSMD1	Body	0.0422856	-0.110294
cg12028740	CSMD1	Body	0.0137615	-0.103512
cg08247053	CSMD2	Body	0.0254203	-0.12983
cg24671229	CSMD2	Body	0.0282326	-0.111606
cg07794150	CSMD2	Body	0.0160915	-0.147644
cg15756917	CSMD2	Body	0.0151683	-0.13077
cg09844805	CSMD2	Body	0.0296076	-0.127751
cg25242769	CSMD2-AS1	TSS200	0.00867732	-0.145805
cg15252510	CSMD2-AS1	Body	0.0403896	-0.107379
cg14634607	CSMD3	Body	0.00644364	-0.179221
cg01612545	CSMD3	Body	0.0122853	-0.12784
cg22979265	CSMD3	Body	0.0281013	-0.123293
cg22901975	CSMD3	Body	0.00976247	-0.102127
cg10160654	CSMD3	Body	0.0221088	-0.10151
cg27644795	CSMD3	TSS1500	3.82e-05	-0.196898
cg16687652	CSMD3	Body	0.00112025	-0.183114
cg23970028	CSMD3	5'UTR	0.00449793	-0.1775
cg22433418	CSMD3	Body	0.0016744	-0.17123
cg13299268	CSMD3	Body	0.00975428	-0.158202
cg08333835	CSMD3	Body	0.0192463	-0.153934
cg21123782	CSMD3	Body	0.014438	-0.148256
cg01858657	CSMD3	Body	0.00500485	-0.147335
cg16074241	CSMD3	Body	0.0210507	-0.132801
cg10250926	CSMD3	Body	0.0452189	-0.111185
cg07599507	CSMD3	Body	0.0470748	-0.109513
cg15943335	CSMD3	Body	0.0250141	-0.104105
cg22679949	CSMD3	Body	0.0122904	-0.163141
cg26451373	CSNK1A1P	Body	0.0287801	0.106963
cg15117681	CSNK1D	3'UTR	0.017878	-0.108732
cg13003786	CSNK1D	TSS1500	0.0201233	0.101176
cg03228516	CSNK1E	5'UTR	0.00979322	0.113884
cg04728789	CSNK1E	5'UTR	0.00470062	0.132818
cg26345679	CSNK1E	Body	0.0131141	0.120945
cg10334778	CSNK1E	5'UTR	0.00438497	0.143709
cg26985613	CSNK1G2	5'UTR	0.00262557	0.149827
cg25069388	CSNK2A1	5'UTR	0.0207073	0.119207
cg10115321	CSNK2B	Body	0.0350635	-0.114343
cg15988232	CSPG5	TSS1500	0.00941565	0.135384
cg09618096	CSRP3	5'UTR	0.00968167	-0.11845
cg14704941	CSRP3	TSS1500	0.0210488	-0.11899
cg07175236	CST6	TSS1500	0.00627095	0.10093
cg09852918	CST7	TSS200	0.0143634	-0.10243
cg05243498	CSTA	TSS1500	0.0226747	-0.122539
cg12389669	CSTF3-AS1	Body	0.00314334	-0.133495
cg04963480	CT62	TSS1500	0.0299752	0.10634
cg24445674	CTAGE1	TSS1500	0.00363754	-0.130283
cg27082276	CTAGE1	TSS1500	0.0198108	-0.105852
cg23000734	CTBP2	TSS1500	7.15e-05	0.102118
cg22964496	CTBP2	Body	0.00106606	0.100445
cg06738031	CTBP2	5'UTR	0.0332917	0.10767
cg23707540	CTBP2	5'UTR	0.000701882	0.132194
cg06332304	CTBP2	5'UTR	6.74e-05	0.181632
cg02116127	CTC-436P18.1	Body	0.0165267	-0.100085
cg18611399	CTD-2201E9.1	Body	0.0360879	-0.116052
cg07225681	CTDP1	Body	0.0217006	0.103064
cg18853435	CTDSP1	TSS1500	0.0286523	0.126933
cg22401197	CTDSP1	TSS1500	0.00937981	0.179629
cg13967646	CTDSP1	TSS1500	0.0124429	0.101496
cg20569999	CTDSP2	Body	0.000158429	0.121332
cg26442186	CTIF	Body	0.0186684	0.124966
cg17368114	CTNNA1	Body	0.0102291	-0.105404
cg17331757	CTNNA2	Body	0.014355	0.111366
cg22350070	CTNNA2	TSS1500	0.000207712	0.127471
cg00638407	CTNNA2	Body	0.0191667	0.109993
cg12329911	CTNNA2	5'UTR	0.0474514	0.101381
cg19172970	CTNNA3	Body	0.0428687	-0.115417
cg02526648	CTNNA3	Body	0.0204136	0.108588
cg21415853	CTNNAL1	Body	0.00594916	-0.129745
cg09678212	CTNNB1	TSS1500	0.0316808	0.12861
cg19438860	CTNND2	Body	0.00482199	0.126127
cg22719146	CTNND2	Body	0.0148691	0.1318
cg08260891	CTSA	TSS1500	0.00188751	0.12362
cg19067730	CTSA	TSS1500	0.00282104	0.138183
cg13964181	CTSB	5'UTR	0.0254616	0.135577
cg24355048	CTSG	Body	0.0379202	-0.144536
cg07628474	CTSG	TSS1500	0.049698	-0.101049
cg26667508	CUBN	Body	0.0426254	0.122751
cg05230392	CUEDC1	5'UTR	0.0287056	0.11109
cg02909372	CUEDC2	TSS1500	0.0290231	0.105889
cg13748799	CUGBP2	Body	0.000204822	0.186216
cg00614503	CUGBP2	Body	0.00467578	0.113949
cg24873880	CUGBP2	Body	0.00103782	0.161928
cg04545636	CUGBP2	Body	0.0379102	0.109584
cg04221117	CUGBP2	Body	0.0117497	0.115383
cg05219423	CUGBP2	Body	3.3e-05	0.124304
cg22561013	CUGBP2	Body	7.54e-05	0.14021
cg00101457	CUGBP2	Body	0.00264714	0.153472
cg17993092	CUGBP2	Body	0.000300667	0.192829
cg18597411	CUL1	TSS1500	0.0175415	0.105415
cg06008571	CUL5	Body	0.046922	-0.104505
cg06471596	CUX1	Body	0.0480918	0.106335
cg12349350	CUX1	Body	0.0159073	0.106499
cg22202558	CUX1	Body	0.0132949	0.111991
cg06173663	CUX1	Body	0.0223131	0.117182
cg14526021	CUX1	Body	0.0481965	0.11851
cg05258123	CUX1	Body	0.00396448	0.131224
cg27493411	CUX1	Body	0.00684447	0.135177
cg12679308	CUX1	Body	0.0018374	0.135262
cg16566279	CUX1	Body	0.00443047	0.122332
cg02915968	CUX1	Body	0.00808978	0.133707
cg17545875	CUX1	Body	0.00105887	0.137432
cg04316898	CUX2	Body	0.014161	0.101655
cg11551879	CUX2	Body	0.0389896	0.103044
cg10474087	CX3CR1	5'UTR	0.0376475	0.113209
cg21859425	CXADR	TSS1500	0.00302867	0.17871
cg00499822	CXCL12	TSS1500	0.0144946	-0.109539
cg09003490	CXCL8	5'UTR	0.0426439	-0.129096
cg02919526	CXCR5	Body	0.0431745	0.107465
cg26893523	CYB561A3	5'UTR	0.0370164	0.109112
cg18274065	CYB5A	TSS1500	0.0137143	0.144565
cg13967881	CYB5D2	TSS1500	0.0287212	-0.107468
cg18275051	CYB5R1	TSS1500	0.0164582	0.109015
cg08916855	CYB5R1	TSS1500	0.0234482	0.117915
cg03058725	CYB5R1	TSS1500	0.00473452	0.119179
cg24582896	CYB5R3	Body	0.00429158	0.100837
cg01612095	CYBA	Body	0.0285553	-0.125674
cg00054525	CYBA	TSS200	0.0250361	0.115453
cg10246531	CYBA	TSS200	0.0169773	0.116788
cg26537639	CYBA	1stExon	0.00646643	0.124157
cg24046411	CYBA	TSS200	0.0146889	0.153539
cg04879832	CYBA	1stExon	0.0147006	0.111663
cg26480069	CYBRD1	TSS200	0.0283365	0.127384
cg08796252	CYBRD1	TSS1500	0.0326076	0.11146
cg06748421	CYBRD1	TSS1500	0.00123381	0.123644
cg08903154	CYBRD1	TSS200	0.00569369	0.157611
cg10731149	CYBRD1	TSS200	0.00281794	0.182051
cg27406983	CYFIP1	5'UTR	0.0110284	0.116884
cg11403739	CYFIP1	5'UTR	0.000678776	0.180321
cg00098182	CYFIP1	Body	0.0124801	-0.106186
cg12322605	CYFIP1	5'UTR	0.0144554	0.147967
cg20189782	CYFIP2	Body	0.0381531	0.100302
cg14142253	CYGB	3'UTR	0.0488544	0.106735
cg27588321	CYLD	TSS1500	0.0435907	0.15177
cg20330630	CYP11A1	TSS1500	0.0482514	0.106288
cg24203279	CYP19A1	Body	0.000263336	0.145224
cg15890210	CYP19A1	ExonBnd	0.0256041	0.120494
cg22549041	CYP1A1	TSS1500	0.00225577	0.126072
cg13328331	CYP24A1	Body	0.00358477	-0.159238
cg10574372	CYP24A1	Body	0.00466694	-0.13671
cg13646093	CYP24A1	Body	0.0128283	-0.121528
cg00711027	CYP24A1	ExonBnd	0.0236975	-0.129909
cg14447606	CYP26B1	Body	0.00729591	0.183876
cg24785804	CYP26C1	Body	0.0210223	-0.124774
cg00714725	CYP26C1	Body	0.0115669	0.145355
cg25480102	CYP27A1	TSS1500	0.00659177	0.100423
cg17774679	CYP27A1	TSS1500	0.0368181	0.1016
cg18591496	CYP2A13	Body	0.00754661	0.107043
cg20656962	CYP2B7P	Body	0.0264462	0.119138
cg02808805	CYP2C19	TSS1500	0.0032728	-0.110398
cg05991489	CYP2C19	TSS1500	0.0214219	-0.105075
cg11267879	CYP2F1	TSS1500	0.0134329	-0.134282
cg16643152	CYP2S1	TSS200	0.0207717	0.101873
cg03620853	CYP2S1	TSS200	0.0037888	0.118881
cg21117476	CYP2S1	TSS200	0.0118555	0.128233
cg05442599	CYP4A22	TSS200	0.0446908	-0.105195
cg00503298	CYP4B1	TSS1500	0.040792	-0.109157
cg18449879	CYP4F11	1stExon	0.0085069	0.136478
cg10003048	CYP4F11	TSS1500	0.00107095	0.154201
cg24445796	CYP4F22	TSS1500	0.0415721	0.11581
cg04743066	CYP4F22	TSS1500	0.00650832	0.125937
cg14851685	CYP4F22	TSS1500	0.0102899	0.137606
cg03580272	CYP4F8	TSS1500	0.0297528	0.103085
cg02984430	CYS1	Body	0.0295268	0.150341
cg02590401	CYTH2	3'UTR	0.00807803	0.121072
cg24452181	CYTH2	3'UTR	0.0054912	0.135732
cg08687948	CYTH3	Body	0.0142659	0.105416
cg03915055	CYTIP	TSS1500	0.00187661	0.100016
cg17949057	CYTIP	Body	0.0154009	0.109348
cg21124655	CYTIP	Body	0.00177659	0.127711
cg25449399	CYYR1	TSS1500	0.00226158	-0.109603
cg19910371	D2HGDH	TSS1500	0.0086475	0.101722
cg05274323	D4S234E	TSS1500	0.0383464	0.12347
cg04272613	DAAM1	5'UTR	0.00867137	0.10938
cg27351239	DAAM2	5'UTR	0.0424773	0.106362
cg13067432	DAB1	5'UTR	0.000266094	0.10493
cg20160351	DAB1	5'UTR	0.0383291	0.110818
cg13260233	DAB1	3'UTR	0.0169484	0.117589
cg00261416	DAB2	TSS1500	0.016555	0.111438
cg13928417	DAB2IP	Body	0.0135458	0.103228
cg06372633	DAB2IP	Body	0.00690563	0.104742
cg15686608	DAB2IP	Body	0.0169299	0.10826
cg06152223	DAB2IP	Body	0.0206987	0.11887
cg24794433	DAB2IP	Body	0.0409085	0.159958
cg10670187	DACH1	Body	0.0179701	0.100464
cg06858773	DACH1	Body	0.0139808	0.105724
cg17253835	DACH1	Body	0.001505	0.172191
cg05008070	DACT1	Body	0.0108772	-0.141919
cg12446303	DACT2	Body	0.00721979	-0.100756
cg22133552	DAGLB	Body	0.0151545	-0.114527
cg27634187	DALRD3	5'UTR	0.0373698	0.125419
cg23915251	DAP3	3'UTR	0.0166783	-0.120237
cg06437799	DAP3	5'UTR	0.0115509	-0.145873
cg08719486	DAPK1	TSS1500	0.0225728	0.131209
cg05416225	DAPK1	Body	0.0205053	-0.11503
cg02058168	DAPK1	TSS1500	0.0170884	0.122154
cg03504274	DAPK2	Body	0.004331	0.116317
cg26987281	DAPK2	Body	0.0242656	0.11937
cg02251393	DAPL1	TSS1500	0.00896666	-0.103954
cg18073938	DAPP1	3'UTR	0.0301127	0.127642
cg01909243	DARS2	Body	0.00380259	0.115403
cg13600493	DAZAP1	Body	0.047659	-0.142962
cg04839881	DBT	3'UTR	0.0383996	-0.121671
cg24074033	DBX1	Body	0.00498037	-0.18286
cg16938805	DBX1	TSS200	0.0484406	0.120183
cg17347348	DBX2	TSS1500	0.0175286	0.128902
cg06576240	DCAF10	Body	0.0156354	-0.106881
cg02946031	DCAF11	Body	0.00144102	-0.155785
cg25538415	DCAKD	TSS1500	0.0133198	0.14011
cg23172480	DCBLD1	TSS1500	0.0210679	0.131573
cg11412288	DCBLD1	TSS1500	0.0412753	0.139775
cg07643096	DCBLD1	TSS1500	0.0349389	0.141945
cg04402905	DCC	Body	0.040327	0.117312
cg25818763	DCC	Body	0.0331412	0.12784
cg06678273	DCHS2	Body	0.0256622	-0.120608
[truncated: 6,844 more rows]

## Sheet: Table S3
Table S3. Differentially methylated genes in promoter region
Gene	Deta_Beta
AADACL3	-0.119595
ABCA12	0.117299
ABCB4	0.117444
ABCB5	-0.126938
ABCC3	0.12912
ABCG2	0.121936
ABHD16B	0.111688
ABLIM1	0.138595
ABLIM3	0.217271
ACACA	0.109379
ACADL	-0.128798
ACKR3	0.156805
ACMSD	-0.12348
ACOT4	0.135712
ACOT7	0.12831
ACOXL	0.191617
ACP5	0.105034
ACRBP	0.110808
ACTA1	0.141538
ACTB	0.107146
ACTR6	0.175785
ACVR1C	0.115422
ACVRL1	0.142671
ADAM18	-0.108975
ADAM6	-0.110115
ADAMTS12	0.12755
ADAMTS7	0.122195
ADAMTSL2	0.107072
ADAMTSL5	0.148289
ADAR	0.117077
ADCY3	0.182738
ADCY7	0.0470909
ADCYAP1	0.133594
ADGRA1	0.120307
ADGRB2	0.110631
ADGRG1	0.114646
ADGRL4	0.140754
ADH1A	0.117968
ADH1B	0.110161
ADPRH	0.101276
AFAP1L1	0.125123
AFF3	0.107604
AGAP2	0.110263
AGMAT	0.108263
AGR2	0.127785
AHCTF1P1	-0.122327
AKAP13	0.100274
AKR7L	0.104909
AKT2	0.111347
ALDH1L2	0.103309
ALDOC	0.118133
ALK	0.155008
ALLC	0.120115
ALOX15B	0.119974
ALS2CR11	0.112221
AMN	0.142894
AMZ1	0.119421
ANGEL1	0.108059
ANKDD1A	0.124949
ANKFN1	0.122309
ANKLE1	0.10012
ANKRD1	0.103168
ANKRD10	0.111055
ANKRD2	-0.125624
ANKRD39	0.111527
ANKRD53	0.103053
ANKRD6	0.125016
ANKRD9	0.130225
ANP32D	-0.124507
ANPEP	0.152284
ANXA11	0.153116
APBB1IP	-0.143134
APBB2	-0.117911
APH1A	0.118198
APOBEC3D	0.122114
APOM	-0.100911
AQP11	-0.143348
ARHGAP24	0.141372
ARHGEF4	0.114262
ARL11	0.116945
ARL14	0.11681
ARL4C	0.114214
ARL9	0.120425
ARMC4	0.115515
ARMC5	0.119446
ARNT2	0.108612
ARPC1B	0.116113
ARPP21	-0.130451
ARRB1	0.10022
ARRDC2	0.122618
ARSG	0.101426
ART5	0.16237
ASAP2	0.122365
ASCC2	0.136366
ASPHD1	0.106052
ASRGL1	0.104547
ATF7IP	0.14655
ATG101	0.148689
ATG16L1	-0.106982
ATP1A2	0.11113
ATP2A1	0.106412
ATP2C1	-0.19713
ATP6V1B1	0.128854
ATP6V1C1	0.127667
ATP6V1G1	-0.119333
ATP8B2	0.112915
ATP8B4	0.140391
ATPAF1	0.141646
ATPGD1	0.111363
AVIL	0.17446
AXIN1	0.107406
AZI1	0.104246
AZIN2	0.122445
B3GALT4	0.129662
B4GALNT2	0.131151
B4GALT1	0.138753
B4GALT3	0.146602
B4GALT4	0.105917
BANF2	0.139623
BARX1	0.103227
BATF2	0.117965
BBS2	-0.1255
BCAN	0.122513
BCAP29	0.103342
BCAR3	0.132583
BCHE	-0.11637
BCL2L10	0.114217
BCL7A	0.169381
BCL9L	0.125558
BEAN1	0.143459
BEND4	0.122893
BHMG1	0.125031
BHMT	0.122065
BID	0.127954
BLMH	0.143245
BMP2	0.112485
BRPF1	0.12699
BTG3	0.107408
BTNL10	0.129787
BTNL8	-0.107521
BZRAP1	0.149192
C10orf128	0.121001
C10orf58	0.135664
C10orf82	0.138245
C11orf16	0.113918
C11orf40	0.12277
C11orf75	0.12539
C11orf85	0.118279
C11orf9	0.111808
C12orf57	0.111931
C12orf67	-0.107403
C13orf15	0.122767
C13orf36	0.119114
C14orf102	0.154857
C14orf105	0.106205
C14orf162	0.106364
C14orf177	-0.118331
C14orf184	0.13341
C14orf34	0.116974
C16orf11	0.104574
C16orf47	0.142615
C16orf54	0.124544
C16orf67	-0.189579
C17orf64	0.12631
C17orf72	0.124542
C18orf54	-0.00905175
C19orf26	0.136472
C19orf35	0.125352
C19orf45	0.11325
C19orf6	0.225341
C19orf60	0.106234
C1orf100	0.123425
C1orf116	0.129102
C1orf125	0.151069
C1orf158	-0.129501
C1orf229	0.105638
C1orf233	0.113445
C1orf38	0.150794
C1orf55	0.166691
C1orf59	0.114233
C1orf61	0.150517
C1orf65	0.148473
C1QL3	0.167069
C1QTNF1	0.101418
C20orf3	0.131329
C21orf121	0.121234
C21orf7	-0.153245
C22orf15	0.100183
C22orf42	0.150767
C2CD4B	0.158094
C2orf78	-0.106758
C2orf84	0.105588
C2orf85	0.238801
C3orf43	-0.103382
C3orf52	0.118956
C4orf35	-0.144424
C4orf47	-0.120021
C5AR2	0.106535
C5orf37	0.113546
C6orf204	0.11996
C7orf16	-0.10938
C7orf20	0.129731
C7orf65	-0.150724
C8orf34	-0.144537
C8orf4	-0.108992
C8orf41	0.120246
C8orf42	0.109125
C8orf58	0.133023
C8orf73	0.135252
C8orf75	0.106628
C8orf85	0.138466
C9orf152	0.123823
C9orf171	0.133074
C9orf24	0.205206
C9orf84	-0.126812
CA13	0.140704
CA14	0.125668
CA3	0.169215
CA7	0.122469
CABP1	0.156463
CACNA2D2	0.109597
CACNB1	0.101589
CACNB2	0.135854
CACNG3	-0.116634
CACNG4	0.108922
CALB1	-0.148536
CALCA	0.132787
CALHM2	0.163948
CALR	0.173304
CAMKV	0.154172
CAPN5	0.114298
CARHSP1	0.100712
CARNS1	0.129952
CASP8	0.117326
CASR	0.132715
CATSPER4	0.108826
CAV2	0.136108
CBL	0.123752
CBLC	0.100797
CBLN2	-0.120156
CBLN4	-0.12169
CCDC102A	0.116617
CCDC105	0.120001
CCDC117	0.119658
CCDC129	-0.124779
CCDC136	0.179482
CCDC141	0.119482
CCDC144NL	-0.121331
CCDC149	0.140287
CCDC152	0.1217
CCDC166	-0.10247
CCDC19	0.1207
CCDC42B	0.140804
CCDC60	0.11653
CCDC68	0.128511
CCDC85B	0.115446
CCK	0.180906
CCL16	-0.102299
CCL28	0.124295
CCNA1	0.165698
CCND1	-0.102368
CCNF	0.107896
CCNI2	0.116572
CCNYL2	-0.11713
CCR9	0.104721
CD164L2	0.110773
CD1A	-0.108748
CD1C	-0.131461
CD1E	-0.113579
CD226	0.111229
CD2BP2	0.107601
CD300LB	-0.117941
CD300LG	0.106434
CD38	0.152716
CD48	0.147424
CD58	0.103271
CD59	0.10195
CD9	0.151188
CDA	0.11526
CDC25C	-0.126171
CDC42EP1	0.106316
CDC42EP5	0.117014
CDC73	0.13772
CDCA7	-0.124899
CDCP2	0.118361
CDH13	0.117734
CDH17	-0.126529
CDH22	0.10898
CDH23	0.104361
CDH3	0.103028
CDH4	-0.134607
CDH8	0.163006
CDHR2	0.12614
CDK10	-0.107945
CDK2AP1	0.135722
CDK5R1	0.144542
CDK5RAP3	-0.104801
CDKN1A	0.10465
CDKN1C	0.140976
CDRT7	-0.133377
CDT1	0.10934
CDYL	0.107495
CEL	0.133666
CELF1	0.107999
CELF6	0.136242
CENPC	0.118993
CEP131	0.113286
CEP85	0.133647
CERCAM	0.112624
CERS1	0.107547
CES1	0.136665
CFD	0.10534
CFH	0.152256
CFLAR	0.134729
CGN	0.174899
CH25H	0.124964
CHAF1B	0.137313
CHD5	0.146305
CHN1	-0.170787
CHN2	0.118808
CHRDL2	0.102182
CHRNB1	0.137308
CHRNB4	0.122406
CHRNG	0.155909
CHST1	0.150106
CHST14	0.127137
CHST8	0.145068
CIITA	0.108497
CITED4	0.129039
CIZ1	0.132539
CKAP4	0.117866
CKM	0.123637
CLDN4	0.105485
CLDN6	0.123601
CLDN8	-0.141164
CLEC11A	0.141183
CLIC3	0.118171
CLK2	-0.122597
CLK3	-0.10681
CLRN3	-0.129908
CLSTN1	0.132711
CLTCL1	0.11326
CLU	0.130853
CLVS2	0.0460877
CMC1	0.175892
CMTM2	0.119031
CMTM3	0.129971
CMTM8	0.130541
CMTR2	0.10943
CNFN	0.118966
CNGA1	0.116762
CNGA3	0.110895
CNGB3	-0.121531
CNIH4	-0.119977
CNKSR1	0.122962
CNNM1	0.127235
CNOT6	-0.104086
CNTN2	0.109794
COCH	0.117513
COG2	0.166945
COG3	0.132276
COL25A1	0.141489
COL5A2	0.120207
COL7A1	0.124071
COL9A2	0.152325
COL9A3	0.10084
COMMD10	-0.105178
COMMD7	0.104364
COQ10B	0.139544
CPA1	0.101478
CPD	0.185288
CPE	0.136671
CPEB1	0.135914
CPLX3	0.107752
CPNE2	0.119852
CPNE5	0.145856
CPS1	0.105202
CRCT1	-0.104318
CREBZF	-0.111612
CRIP1	0.119944
CRK	0.123399
CRLF3	0.104095
CRTAM	0.105031
CRTC3	0.111841
CRYBA1	0.103765
CRYGA	-0.102351
CRYGD	0.199777
CSMD3	-0.196898
CSNK1D	0.101176
CSPG5	0.135384
CSRP3	-0.11899
CST6	0.10093
CST7	-0.10243
CSTA	-0.122539
CT62	0.10634
CTAGE1	-0.118067
CTBP2	0.102118
CTDSP1	0.136019
CTNNA2	0.127471
CTNNB1	0.12861
CTSG	-0.101049
CUEDC2	0.105889
CUGBP2	0.115383
CUL1	0.105415
CXADR	0.17871
CXCL12	-0.109539
CXCL8	-0.129096
CYB5A	0.144565
CYB5R1	0.11537
CYB5R3	0.100837
CYBA	0.12432
CYBRD1	0.135602
CYLD	0.15177
CYP11A1	0.106288
CYP1A1	0.126072
CYP27A1	0.101012
CYP2C19	-0.107736
CYP2F1	-0.134282
CYP2S1	0.116329
CYP4A22	-0.105195
CYP4B1	-0.109157
CYP4F11	0.145339
CYP4F22	0.126451
CYP4F8	0.103084
CYTIP	0.100016
CYYR1	-0.109603
D2HGDH	0.101722
D4S234E	0.12347
DAB2	0.111438
DAPK1	0.125172
DAPL1	-0.103954
DBX1	0.120183
DBX2	0.128902
DCAKD	0.14011
DCBLD1	0.137764
DCT	0.127546
DCUN1D1	0.108693
DDAH2	0.173039
DDC	0.103781
DDOST	-0.147068
DECR2	0.126569
DEFA5	-0.13953
DEFA6	-0.103185
DEFB116	-0.117851
DEFB121	-0.109296
DEFB123	-0.11161
DFNA5	0.150155
DGUOK-AS1	0.126978
DHRS3	0.135188
DHRS9	0.112744
DIP2C	0.105391
DISP2	0.133373
DLEC1	0.106951
DLG2	0.106599
DLGAP2	-0.1373
DMKN	0.1052
DMPK	0.158338
DMRT3	-0.141866
DNAH10	0.136303
DNAJC2	-0.121101
DNAJC5	0.128838
DNMT3B	0.104774
DNPEP	0.125263
DOC2A	0.130254
DOC2B	0.129067
DOK3	0.119135
DOK7	0.122686
DOPEY2	0.125083
DPEP3	0.134866
DPPA4	0.108454
DRAM1	0.137703
DRD2	0.142018
DRD3	0.119422
DSC1	-0.112137
DSCAML1	0.114093
DSCR9	0.134121
DSG1	-0.12259
DSG3	-0.107479
DSP	0.126822
DST	0.135743
DTNA	0.136694
DUS1L	-0.124982
DUSP1	0.138079
DUSP5	0.102271
DUSP7	0.125706
DYSF	0.174966
EBF4	0.110062
EBPL	0.127878
ECE1	0.12225
ECHDC3	-0.119335
ECT2	0.12645
EDARADD	-0.136841
EEF1A2	0.137098
EFCAB3	-0.131762
EFCAB9	-0.111728
EFNA1	0.118198
EFNA2	0.108526
EFR3A	0.105955
EGFLAM	0.154244
EGLN2	0.173136
EGR2	0.127634
EHF	0.137692
EIF3G	0.12827
EIF4E3	0.119776
EIF4EBP1	0.123698
EIF4G1	-0.129995
EIF5A2	0.13939
ELANE	0.126245
ELAVL3	0.147584
ELF5	0.116395
ELFN2	0.109287
ELOF1	0.109901
ELOVL3	0.140718
ELTD1	0.139136
EMID2	0.104897
EML1	0.106967
EML2	0.137668
EMP3	0.129804
EMX1	-0.105738
ENG	0.115371
ENPP7	0.150201
ENTPD4	-0.13294
ENTPD8	0.187501
EPB41L2	0.141128
EPGN	0.120622
EPHX2	0.16221
ERBB3	0.17977
EREG	0.184319
ERG	0.107021
ERICH1-AS1	0.129734
ERMN	0.112829
ERN1	0.123831
ESM1	-0.111473
ESRP2	0.112555
ETV2	0.131914
EVC2	0.100007
EVI5L	0.115619
EXOC3L	0.105451
EXOC6B	-0.146045
EXOC8	0.102334
EZR	0.165036
F2RL3	0.108428
FABP7	0.105287
FADS3	0.12113
FAM105A	0.124592
FAM107A	0.141428
FAM109B	0.101365
FAM110A	0.100272
FAM110B	0.107982
FAM116A	0.124969
FAM118A	0.113078
FAM120B	0.142211
FAM129B	0.127172
FAM134B	-0.136715
FAM135B	0.12164
FAM13A	-0.108641
FAM149A	0.145639
FAM159A	0.121141
FAM160B1	0.125841
FAM166B	0.118696
FAM170A	-0.119264
FAM176B	0.128759
FAM184B	0.135981
FAM187B	0.124554
FAM194B	0.105046
FAM198A	0.122607
FAM222B	-0.114134
FAM43B	0.101368
FAM46B	0.101083
FAM58B	-0.100088
FAM59B	0.109559
FAM65B	0.136801
FAM65C	0.101519
FAM76A	0.12459
FAM78A	0.139756
FAM83F	0.164215
FAM8A1	0.141391
FAP	-0.169595
FASN	0.100523
FAT3	0.10967
FBL	0.102356
FBLIM1	0.107775
FBLN2	0.10408
FBLN7	0.121258
FBRSL1	0.133333
FBXL4	0.10215
FBXO17	0.125494
FBXO41	0.138024
FBXW9	-0.141675
FCGRT	0.126895
FCHSD1	0.124671
FDPS	0.146605
FER	0.117752
FES	0.119134
FEZ2	0.142134
FGF1	0.116131
FGF11	0.13437
FGF20	0.116485
FGF22	0.142068
FGF23	0.135168
FGF8	-0.105861
FGFBP1	0.136702
FGFR3	0.150354
FGL1	0.118067
FJX1	0.122501
FKBP4	0.141146
FKBP5	0.114764
FKTN	-0.13606
FLJ10357	0.105712
FLJ36031	0.111881
FLJ40330	0.1376
FLJ41941	0.105161
FLJ42969	0.137573
FLOT1	0.127824
FMOD	0.115957
FNDC5	0.122744
FNDC7	0.171607
FOXF2	-0.144615
FOXJ1	0.105152
FOXL1	-0.102761
FOXO1	0.108357
FOXP1	0.129605
FOXR1	-0.161125
FPGS	0.121458
FPR2	0.143813
FREM2	-0.118718
FRG2C	-0.119336
FRMD1	-0.111563
FSCN1	0.110732
FSCN2	0.113114
FSD1	-0.119056
FSTL1	0.139551
FTMT	-0.142473
FZD1	0.182292
FZD9	0.11354
G3BP1	0.133954
GABRA1	0.180915
GABRA5	0.120129
GABRB3	0.135331
GALE	0.126066
GALNT14	0.150028
GALNT6	0.144439
GALNTL1	0.133773
GAMT	0.111675
GAST	0.210394
GATAD2A	0.128801
GBGT1	0.129193
GDAP1L1	0.129457
GDF5	0.11664
GEFT	0.123961
GFER	0.16618
GFI1	0.113141
GHR	-0.100455
GIMAP5	0.146082
GJB2	0.13156
GJB3	0.132525
GJB6	0.115185
GJC3	0.123751
GLI3	0.101209
GLIS3	0.128792
GLT6D1	-0.117138
GLT8D2	0.116519
GLTP	0.140038
GLTPD2	0.135315
GMNC	-0.126463
GNG11	0.125187
GNG12	0.125476
GNG13	0.113958
GNG7	0.138334
GNRH1	-0.101936
GNS	0.129836
GOLSYN	0.114435
GON4L	0.109006
GPATCH2L	-0.126611
GPATCH4	0.125771
GPC1	0.148408
GPHA2	0.100398
GPIHBP1	-0.100403
GPR142	-0.119062
GPR144	0.102387
GPR153	0.109379
GPR157	0.129598
GPR161	0.107879
GPR180	0.126046
GPR44	0.111265
GPRC6A	0.121982
GPSM2	-0.110893
GRAMD2	0.115572
GRAMD3	0.120156
GRB7	0.118692
GRID1	0.113097
GRIK3	0.10074
GRIK4	0.164417
GRM4	0.138692
GRM7	0.112797
GSN	0.12101
GSTA1	0.126431
GSTCD	-0.112532
GSTM1	0.137035
GSTM5	0.119258
GTF2E2	0.119597
GUCY2D	0.116144
GYLTL1B	0.10448
GZMB	-0.11439
GZMH	-0.138189
H2AFJ	0.121762
H2AFY	0.115631
HAPLN2	0.114811
HAPLN4	0.124702
HBA1	0.104184
HBQ1	0.11849
HCG27	-0.164169
HCN2	0.111137
HCN3	0.10101
HCN4	0.121492
HCRTR1	0.143101
HDAC7	0.114216
HECA	0.115611
HECW1	0.123386
HHIPL1	0.138663
HIC1	0.115703
HIGD1A	0.124976
HIPK3	0.145731
HIST1H1A	0.144346
HIST1H1C	-0.107906
HIST1H2BJ	0.122066
HIST1H4B	-0.101022
HIST3H2BB	-0.106514
HIST4H4	0.167511
HK2	0.119724
HLA-DOA	0.245137
HLA-F	0.169955
HLA-H	0.131695
HMGCL	-0.16259
HMHA1	0.112716
HNRNPH1	0.102545
HOPX	0.134008
HPCAL4	0.165087
HPGD	0.126184
HPGDS	0.114539
HPS4	0.118869
HPVC1	-0.110211
HPYR1	-0.136793
HRAT17	-0.122315
HRC	0.112425
HS3ST6	0.145089
HSBP1	0.134027
HSP90AA1	0.144313
HSP90B3P	0.11952
HSPA2	0.124292
HSPB7	0.129539
HSPC159	0.187113
HTR2A	0.115505
HTR3B	0.121422
HUNK	0.112494
HYAL2	0.103732
ID3	0.12651
ID4	0.14648
IER3	0.139862
IER5L	0.154625
IFIH1	-0.106127
IFNA14	-0.104176
IFNA16	-0.11058
IFNGR2	0.109184
IGDCC3	0.150364
IGF2BP2	0.132409
IGFBP1	0.107331
IGFBP4	0.126804
IGSF9	0.13426
IHH	0.113765
IL11RA	0.123257
IL12RB2	0.109151
IL17C	0.132366
IL17D	0.149222
IL17RA	0.125521
IL17RE	0.109961
IL1F10	0.117173
IL1R1	0.106288
IL23A	0.107331
IL27	0.122523
IL5RA	-0.119897
IL6R	0.106191
IL9	0.12797
IMPA1	0.127482
INPP5B	0.102747
IRF8	-0.103101
ISL2	0.12265
ISM2	0.110851
ISX	-0.12515
ISYNA1	0.156394
ITGA6	0.142395
ITGA7	0.114568
ITGAD	0.108228
ITGB1	0.123528
ITGBL1	0.101232
ITIH1	0.113213
ITIH3	-0.174027
ITM2C	0.102846
ITPRIPL1	0.108429
IZUMO1	0.116451
JOSD1	0.162865
JPH3	0.142358
KATNAL2	0.110059
KBTBD10	-0.143898
KCNA3	0.127158
KCNA6	0.129354
KCNAB3	0.105959
KCNB2	0.128414
KCNC4	0.137615
KCNG2	-0.107776
KCNIP1	0.152432
KCNIP2	0.124332
KCNJ15	-0.115733
KCNJ9	0.137129
KCNK10	0.155621
KCNK2	-0.112003
KCNK4	0.129166
KCNN1	0.126693
KCNQ1DN	0.147012
KCNS3	0.11907
KCNT1	-0.105331
KDM2A	0.115835
KDM2B	0.127264
KDM5B	0.127192
KEAP1	0.133506
KIAA0284	0.109036
KIAA0495	0.107269
KIAA1024	0.147484
KIAA1549	0.132792
KIAA1644	-0.12216
KIAA1949	0.124341
KIAA1958	-0.122636
KIF17	0.145712
KIF5A	0.11706
KIFC3	0.123648
KIR2DL4	-0.106617
KIRREL2	0.128376
KIT	0.132343
KL	0.118369
KLC3	-0.101536
KLF11	0.11197
KLF16	0.106309
KLF7	0.101491
KLHL26	0.136743
KLHL31	0.117299
KLHL40	0.114028
KLRC1	-0.117117
KPRP	-0.195059
KRBA1	0.131355
KRT2	0.116197
KRT25	-0.126407
KRT33A	-0.12054
KRT39	-0.13346
KRTAP29-1	-0.111485
KRTAP4-1	-0.106128
KRTAP9-1	-0.116335
LAD1	0.128185
LAIR2	-0.129437
LASP1	0.170689
LASS2	0.141887
LAYN	0.112472
LCE1A	-0.107529
LCE1D	-0.110436
LCE2A	-0.132786
LCE2B	-0.115732
LCE3E	-0.104198
LCE5A	-0.105702
LCLAT1	0.133421
LDAH	0.144387
LDB2	0.114423
LDHC	0.120249
LEFTY2	0.122057
LEP	0.108361
LFNG	0.105701
LGALS8	0.156707
LGR6	0.125372
LHFPL4	0.156567
LHX3	0.110076
LIM2	0.113839
LIMD1	0.122612
LIMD2	0.111348
LIMS2	0.131306
LIN28	0.137342
LIN28B	0.192832
LIN54	0.11637
LINC00524	-0.108232
LINC00525	-0.10752
LINC00950	0.143739
LINC00964	0.102859
LINC01152	-0.207619
LINC01162	-0.103321
LINC01179	0.116978
LINC01182	-0.156974
LINC01213	-0.130698
LINC01289	-0.13442
LINC01428	-0.138075
LINC01432	-0.100575
LINC01441	-0.110837
LINC01450	-0.117124
LINC01505	0.103316
LINC01552	-0.159068
LINC01564	0.127071
LINC01574	0.111079
LINGO3	0.106126
LITAF	0.130549
LMNA	0.115338
LMOD3	-0.105216
LNX1	0.124223
LOC100128554	-0.11589
LOC100131551	0.143015
LOC100289333	-0.103546
LOC100505841	-0.13494
LOC100506526	0.117591
LOC100996634	0.119815
LOC101926975	0.134092
LOC101927334	-0.110768
LOC101927410	0.121377
LOC101927641	-0.138997
LOC101927701	-0.162178
LOC101927769	-0.120615
LOC101927815	-0.111533
LOC101928203	-0.133462
LOC101928730	-0.124251
LOC101929241	0.144555
LOC101929504	-0.114027
LOC101929567	0.155212
LOC102723505	-0.177061
LOC102723517	-0.133032
LOC102724053	-0.153283
LOC102724190	0.115588
LOC105370306	-0.109212
LOC144571	0.118649
LOC148696	-0.142272
LOC157381	0.109914
LOC200726	0.135366
LOC254559	0.133119
LOC283922	0.1054
LOC285768	-0.120861
LOC285830	0.112732
LOC286083	-0.119445
LOC338694	-0.106675
LOC340094	-0.127928
LOC387646	0.133386
LOC388588	0.126341
LOC400661	-0.109162
LOC401463	-0.114293
LOC494141	0.11371
LOC550113	-0.102432
LOC642587	0.13516
LOC644649	-0.155756
LOC645638	0.118635
LOC650226	0.111126
LOC728743	0.11372
LOC731789	-0.107187
LOC84856	-0.103314
LOC84931	0.164479
LOC90586	0.101273
LOXHD1	0.113939
LPIN3	0.123854
LPXN	-0.1145
LRFN3	0.129774
LRIT3	0.152099
LRP1B	-0.149407
LRP4	0.125208
LRP5L	-0.0175612
LRP8	0.111825
LRRC10B	0.138113
LRRC14B	0.143235
LRRC23	0.101159
LRRC26	0.144965
LRRC4C	-0.101914
LRRC8E	0.103401
LRRFIP1	0.102755
LTBR	0.171672
LTK	0.133836
LUZP1	0.142937
LVRN	0.112884
LY6G5C	0.13521
LYPD3	-0.166372
LYPD5	0.118643
LYSMD3	-0.10108
LZTS2	0.118503
MACF1	0.150095
MAFG	0.159158
MAGEL2	-0.114101
MALL	0.109192
MAP1D	0.107679
MAP2K2	0.123312
MAP3K3	0.133644
MAPK10	0.10604
MAPK8	0.127195
MAPK8IP2	0.15243
MARCKSL1	0.141113
MARCO	0.105096
MARVELD1	0.14583
MAS1L	-0.116756
MAT2B	-0.157957
MATK	0.106543
MC1R	0.121571
MCAM	0.114093
MCC	0.150005
MDP1	-0.135382
MEGF11	0.178259
MEGF6	0.103831
MESDC1	0.1096
MESP2	0.140931
METTL11A	0.147328
METTL7B	0.16581
MFAP4	0.104382
MFSD1	0.129802
MFSD4	0.104326
MFSD6L	0.141055
MFSD7	0.113556
MGAT3	0.125003
MGC13005	0.111546
MGMT	-0.122036
MGP	0.107597
MGST1	-0.100457
MICALL2	0.192327
MICB	0.117368
MIF-AS1	0.137544
MIP	0.124568
MIR1279	-0.108686
MIR130A	0.100516
MIR146B	0.133361
MIR147	-0.100227
MIR148A	0.210472
MIR181B1	-0.127304
MIR196A1	-0.101224
MIR2117	0.104448
MIR3201	-0.129226
MIR379	-0.101254
MIR3945	0.125761
MIR487A	-0.101017
MIR496	-0.105055
MIR518C	-0.130066
MIR520E	-0.125553
MIR9-3	0.100972
MIS18BP1	-0.114734
MIXL1	0.150856
MLLT1	0.101083
MLNR	0.13876
MLX	0.143063
MMP28	0.118761
MNDA	-0.135859
MOGAT1	0.111038
MOSC2	-0.131794
MPG	0.134015
MPHOSPH6	-0.107302
MPP3	0.10518
MROH6	0.101663
MRPL19	0.162243
MRPL3	-0.129722
MRPL33	0.104064
MRPS10	-0.10509
MRPS21	-0.102578
MRPS28	0.120821
MS4A7	-0.120196
MS4A8B	-0.104551
MSH2	0.121585
MSLN	0.106637
MSRA	-0.138337
MSRB2	0.141621
MST1R	0.121869
MT1DP	0.131328
MTHFD2L	0.109006
MTMR11	0.110769
MTMR9L	0.132777
MTOR	-0.128883
MTSS1	0.106688
MTUS1	-0.0027988
MTUS2	0.160056
MUC16	-0.125001
MUC21	0.116952
MUC7	-0.109968
MUM1	0.10397
MX1	0.107525
MXRA8	0.111006
MYBPHL	-0.141391
MYCBPAP	0.114569
MYF5	0.132201
MYH1	-0.156881
MYH13	-0.12763
MYH4	-0.109174
MYL12A	0.152734
MYO15B	0.120804
MYO16	-0.138043
MYO1C	0.111665
MYO1D	0.116622
MYO1H	-4.77e-05
MYO7A	0.184145
MYOD1	0.129578
MYST2	0.115049
MYT1L	-0.127355
N4BP2L2	-0.154984
N4BP3	0.129976
NADK	0.118379
NAGA	0.115036
NAP1L4	0.178261
NAPRT	0.148566
NAPRT1	0.165708
NAPSB	-0.117951
NCKAP5	0.123525
NCRNA00092	0.133
NCRNA00189	-0.176361
NCRNA00207	-0.10343
NCS1	0.103456
NDRG2	0.103621
NDUFS5	0.119545
NECAB3	0.125239
NEFH	0.148562
NEIL1	0.132146
NEIL3	-0.101131
NEK6	0.114109
NET1	-0.107993
NEU4	0.126646
NEUROD1	0.100693
NEUROG1	0.108311
NFATC2	0.158483
NGFR	0.120873
NHEJ1	0.190053
NHSL1	0.113977
NINJ2	0.111866
NKAPL	0.120279
NKG7	0.162793
NLRC5	0.124456
NLRP2	0.12762
NLRP5	-0.137098
NLRP6	0.143605
NLRP9	-0.101672
NMNAT3	0.190443
NOS1	0.10563
NOTO	0.119604
NOXO1	0.134794
NPBWR2	0.107766
NPFFR1	0.129205
NPFFR2	-0.117027
NPLOC4	-0.154019
NPM2	-0.106049
NPR1	0.114771
NPS	-0.154311
NPTXR	0.15853
NPW	0.12482
NR1H3	0.109196
NR5A2	-0.160023
NRCAM	0.14035
NRGN	0.122557
NSD1	0.133297
NSG1	0.106608
NT5DC2	0.13409
NTM	0.103235
NTMT1	0.121061
NTN3	0.138609
NTNG2	0.101662
NTSR2	0.112288
NUPL1	0.100747
NUPR1L	0.103392
NUS1	-0.102577
OAF	0.133336
OAS2	0.111894
OASL	0.113896
OC90	0.104998
OCA2	0.11611
OIT3	0.129753
OLFML2B	0.111979
OPLAH	0.102704
OR10A6	-0.115854
OR10G9	-0.117457
OR10H3	-0.112367
OR10H4	-0.125742
OR10J3	-0.101382
OR10J5	-0.106956
OR10T2	-0.115043
OR10W1	-0.101549
OR10Z1	-0.104949
OR11A1	-0.109914
OR12D2	-0.119708
OR14J1	-0.120227
OR1A1	-0.123839
OR1A2	-0.10156
OR1B1	-0.129465
OR1D2	-0.110604
OR1J2	-0.140506
OR1L3	-0.152556
OR1L4	-0.112359
OR1L6	-0.114832
OR1N1	-0.114969
OR1N2	-0.104418
OR1S1	-0.117078
OR1S2	-0.102202
OR2AG1	0.127192
OR2B3	-0.11187
OR2B6	-0.138467
OR2C1	0.12783
OR2D2	-0.1086
OR2G2	-0.100721
OR2G6	-0.11466
OR2K2	-0.131726
OR2L13	-0.138327
OR2M5	-0.101819
OR2T1	-0.127468
OR2T10	-0.107136
OR2T33	-0.116416
OR2V2	0.140624
OR2W1	-0.120936
OR3A3	-0.107221
OR3A4	-0.126309
OR4A16	-0.110006
OR4C15	-0.113303
OR4C3	-0.102895
OR4F15	-0.107341
OR4N4	-0.103949
OR4P4	-0.126708
OR4S1	-0.155528
OR4S2	-0.120035
OR51B2	-0.122371
OR51I2	-0.114381
OR52B4	-0.157534
OR52D1	-0.119105
OR5AC2	-0.123471
OR5D18	-0.103895
OR5F1	-0.112588
OR5H1	-0.123752
OR5H15	-0.125261
OR5H2	-0.115488
OR5H6	-0.125811
OR5J2	-0.11676
OR5K1	-0.100346
OR5K2	-0.11437
OR5L2	-0.105918
OR5M11	-0.122246
OR5M9	-0.104657
OR5V1	-0.122238
OR6C3	-0.105955
OR6C65	-0.113613
OR6C68	-0.178908
OR6K6	-0.128095
OR6N1	-0.108412
OR6N2	-0.10026
OR7G2	-0.109632
OR8J1	-0.129155
OR8K1	-0.111614
OR9G4	-0.127947
OR9K2	-0.131817
OR9Q2	-0.118674
OSBP2	-0.10653
OSBPL1A	0.11735
OSBPL3	0.115457
OSTN	-0.113634
OTOA	-0.125246
OTOL1	-0.106348
OTUB2	0.151074
OTX2	-0.138183
OTX2-AS1	-0.128844
OXR1	0.112384
P2RX7	0.139026
P2RY2	0.158328
P2RY6	-0.111255
P4HA2	0.153855
PABPC1L	0.129913
PACS2	0.120335
PACSIN2	0.129324
PACSIN3	0.141632
PALM3	-0.11453
PANK4	0.106561
PANX2	0.146438
PAPLN	0.155607
PAPSS2	0.110921
PAQR5	0.114745
PAQR7	0.114899
PARP15	0.118017
PARVA	0.144415
PARVB	0.150755
PARVG	-0.110741
PATL1	0.115832
PAX4	0.134206
PCDH1	0.12426
PCDH20	0.162406
PCDHA1	0.164494
PCDHB11	0.113814
PCDHB2	0.104473
PCDHB4	-0.153832
PCDHB5	-0.108741
PCDHB6	0.15716
PCGF6	-0.113781
PCK1	-0.143827
PDCD1LG2	0.124438
PDE1C	-0.125529
PDE2A	0.132743
PDE4A	0.129231
PDE4C	0.111439
PDE6C	-0.111683
PDE9A	0.151712
PDGFB	0.145661
PDGFRB	0.100362
PDLIM2	0.138552
PDLIM4	0.117142
PDPN	0.14416
PDXK	0.103784
PDYN	0.150198
PDZRN4	0.106689
PEAR1	0.106579
PELI3	0.108882
PFKFB3	0.148407
PFKP	0.166031
PGAM2	0.164568
PGF	0.135883
PGK2	-0.111661
PGLYRP1	0.109658
PGLYRP2	0.107885
PGM1	0.147562
PHF19	0.109085
PHGDH	0.141675
PHLDA3	0.153384
PHLDB1	0.108503
PHLDB2	0.123051
PHLDB3	0.142273
PHOSPHO1	0.126675
PHTF2	0.102848
PHYHD1	0.133986
PIGR	0.134131
PIGZ	-0.100503
PIPOX	0.109388
PITX2	0.121253
PITX3	0.12115
PIWIL2	0.114776
PKD1L2	0.14844
PKDCC	0.125157
PLA1A	0.102822
PLA2G3	0.120115
PLA2G4C	0.189063
PLAT	0.122934
PLAUR	0.110513
PLBD1	0.132448
PLCE1	0.139271
PLEKHB1	0.113915
PLEKHG1	0.148657
PLEKHG4	0.109479
PLEKHG4B	-0.109879
PLEKHG6	0.127397
PLEKHM3	0.119386
PLIN5	0.13384
PMAIP1	-0.177842
PMEPA1	0.110816
PNMAL2	0.134519
PNPLA3	0.130323
PNPLA5	0.11122
PODNL1	0.127897
PODXL	0.116761
POM121L12	-0.120997
PON1	0.170414
PON2	0.110495
PON3	0.176712
POTEA	-0.128776
POU3F1	0.132762
POU3F3	0.12125
POU5F1	0.107374
PPAPDC1A	0.103275
PPAPDC3	0.146587
PPARA	0.1071
PPARG	0.116135
PPCDC	0.115943
PPDPF	0.12438
PPM1M	0.121999
PPP1R14A	0.148933
PPP1R18	0.141063
PPP1R3B	0.119866
PPP2R3A	0.118472
PPPDE1	0.1199
PQLC3	0.133015
PRAMEF12	-0.142438
PRAMEF2	-0.111012
PRAMEF4	-0.105059
PRAP1	0.114558
PRDM1	-0.16508
PRDM8	-0.147624
PREPL	-0.113759
PRKAA2	0.122191
PRKAG2	0.11546
PRKCDBP	0.12285
PRKCZ	0.167905
PRKG1	0.138096
PRMT8	0.122986
PROCA1	0.156144
PROM1	0.142614
PRPH	0.150241
PRR14	0.139934
PRR18	0.133729
PRR23B	-0.164698
PRR5	0.153212
PRRC2B	0.122638
PRSS27	0.135448
PRSS8	0.117302
PRX	0.110536
PSEN1	0.132268
PSMA8	0.0298168
PSMB5	0.139045
PSMD11	-0.135059
PSMD14	0.108758
PSMD6	-0.115751
PSORS1C3	0.17103
PTER	-0.122082
PTGS1	0.135555
PTP4A1	0.110126
PTPMT1	0.110899
PTPN14	0.101937
PTPN3	0.108066
PTPN7	0.119302
PTPRQ	-0.117152
PTPRR	0.118836
PTTG1IP	0.176047
PXDN	0.100837
PYCARD	0.124422
PYROXD2	0.104888
QPRT	0.14621
QRFPR	0.107418
QSOX1	0.114079
RAB11FIP1	0.161702
RAB11FIP4	0.144763
RAB13	0.178845
RAB15	0.115336
RAB30	0.119973
RAB32	0.102111
RAB34	0.128271
RAB37	0.0993915
RAB3B	0.109144
RAB6B	0.165047
RADIL	0.123347
RALGDS	0.112448
RALYL	-0.101117
RANBP17	0.106246
RAP1GAP	0.11091
RAPGEF1	0.141095
RAPH1	0.109391
RARA	0.115732
RASAL3	0.117155
RASGRP2	0.137267
RASSF10	0.135015
RBM46	-0.13638
RBM9	0.119729
RBPMS	0.120968
RCBTB2	0.142035
RCN1	0.1418
RCOR2	0.123216
RCVRN	-0.105344
RD3	0.123685
REEP1	0.106429
RELT	0.103658
REST	0.145817
RFFL	0.125078
RFPL3	-0.127186
RFPL3S	-0.137834
RFPL4A	-0.113109
RFPL4AL1	-0.124374
RFTN2	0.139958
RFX4	0.113608
RFX8	0.107558
RGMA	0.142828
RGR	0.108585
RGS16	0.116528
RGS17	0.183034
RGS3	0.135837
RGS9BP	0.137036
RHBG	0.100809
RHCG	0.109143
RHOH	0.114204
RHOJ	0.124419
RIMS2	-0.105515
RIN2	0.132724
RIPK1	0.160953
RIPK3	0.119171
RLBP1	0.120321
RLN1	-0.128788
RLTPR	0.116218
RNASEH2B	0.140822
RNASEH2C	-0.102155
RNF112	0.116773
RNF135	0.137936
RNF14	0.132606
RNF169	0.110562
RNF181	0.112324
RNF182	0.148959
RNF183	0.120766
RNF19A	0.148903
RNF207	0.123776
RNF212B	0.100566
RNF219	0.131406
RNF219-AS1	-0.115965
RNF225	0.179927
ROBO4	0.115487
RPH3A	0.11051
RPH3AL	0.140197
RPL22	0.133355
RPL22L1	0.104188
RPL23P8	-0.141527
RPP25	0.14646
RPS15	0.115598
RPS26	0.121135
RRAD	0.132732
RRP1	0.115174
RSPH6A	0.154672
RSPH9	0.133944
RTBDN	0.130987
RTN2	0.115989
RTP1	0.16996
RUFY1	0.109623
RXFP3	0.129773
RXRA	0.121643
S100A2	0.107571
S100A6	0.131949
S100B	0.11676
S1PR1	0.123275
SALL4	0.107924
SAR1B	-0.116342
SBF2	0.1232
SBK2	0.10046
SCAMP2	0.12745
SCARA5	0.135052
SCD5	0.151381
SCN1B	0.10329
SCN2A	0.106864
SCN4B	0.141055
SCN9A	0.121398
SCOC	-0.115891
SCT	0.120214
SDC1	0.130812
SDR39U1	-0.11753
SEC13	-0.12201
SECTM1	0.115647
SEL1L3	0.102141
SELP	-0.109811
SEMA3G	0.137948
SEMA4A	0.12984
SEMA5A	0.103218
SEMA7A	0.103259
SERPINA1	0.118582
SERPINA5	0.102402
SERPINB11	-0.137369
SERPINB7	-0.127112
SERPINE2	0.134446
SERPINI2	-0.120816
SF3B5	0.13949
SFRP1	-0.10658
SFRP5	0.104513
SGIP1	0.105009
SH2D3C	0.109615
SH2D4A	0.102787
SH3BP4	0.110442
SH3BP5	0.122287
SH3D20	0.110429
SH3TC2	0.110495
SHD	0.138453
SHISA9	-0.136048
SHMT2	0.11918
SHROOM1	0.11375
SHROOM3	0.113905
SIGIRR	0.144428
SIGLEC10	0.152026
SIK3	0.115426
SIPA1	0.137023
SLA2	0.111907
SLC11A2	0.126127
SLC12A4	0.131548
SLC12A8	0.123249
SLC16A1	0.180587
SLC17A9	0.127212
SLC1A5	0.14412
SLC22A16	0.111776
SLC22A20	0.114206
SLC25A12	0.104654
SLC25A18	0.130981
SLC25A25	-0.122937
SLC25A3	0.145397
SLC26A10	0.100386
SLC26A8	0.133454
SLC29A3	0.10682
SLC2A14	-0.103017
SLC30A1	-0.133892
SLC30A10	0.115141
SLC30A2	0.107014
SLC35C1	0.130101
SLC35E4	0.123832
SLC35F3	0.112787
SLC36A2	-0.119057
SLC39A10	0.113417
SLC39A14	0.136209
SLC39A8	0.123522
SLC43A2	0.121815
SLC45A4	0.11352
SLC4A11	0.165186
SLC4A3	0.126924
SLC5A1	0.100804
SLC5A7	0.116421
SLC5A8	0.116705
SLC6A12	0.115458
SLC6A9	0.109868
SLC9A3R2	0.10238
SLCO1B3	-0.105184
SLFN12	0.124274
SLIT1	0.108696
SLITRK6	-0.125852
SLN	0.115187
SMAD6	0.100704
SMAD7	0.116288
SMAP2	0.163097
SMKR1	0.129779
SMO	0.132766
SMPD1	0.111317
SMPDL3A	0.115964
SMTN	0.10539
SNAPC2	0.141931
SNAPC5	-0.106482
SNAR-E	0.10575
SNHG6	-0.10373
SNORD114-31	-0.124525
SNORD123	0.124842
SNRPD1	-0.112288
SNX21	0.112982
SNX29	0.104479
SNX33	0.109672
SNX9	0.120058
SORBS1	0.122161
SORBS2	0.118873
SORCS1	0.129427
SOX15	0.135037
SOX18	0.105297
SOX7	0.217026
SP7	0.101438
SPAG5	0.185193
SPATA13	0.102895
SPATS1	0.138339
SPEF2	0.137264
SPEG	0.100343
SPEM1	0.144571
SPG7	0.106607
SPINT2	0.135117
SPOCK3	-0.153387
SPRED3	0.118147
SPSB4	0.105456
SRGAP1	0.108243
SRPRB	-0.0103423
SST	0.114383
SSTR4	-0.141172
ST3GAL1	0.102114
ST3GAL2	0.119877
ST6GALNAC1	0.114199
ST6GALNAC2	0.108114
ST6GALNAC6	0.150476
ST8SIA3	0.102304
ST8SIA5	0.10283
STAC2	0.115967
STAP2	0.117052
STAT6	0.152782
STEAP1B	0.142967
STK10	0.106516
STK17B	0.112593
STK25	0.115183
STK3	-0.106998
STK31	-0.121966
STK39	0.136646
STRA6	0.104458
STX1B	0.103637
STYK1	0.136361
SULF1	0.107185
SULF2	0.154016
SULT1A1	0.154529
SULT1C4	0.123541
SUSD3	0.116974
SVIL	0.12218
SVOPL	-0.134348
SYCP1	0.133464
SYNPR	0.105321
SYT5	0.153912
SYT9	0.116881
TAAR5	-0.121207
TAAR6	-0.103809
TACC1	0.114409
TACSTD2	0.113312
TAF1B	0.13135
TAF4	0.119277
TAF4B	-0.186266
TAGLN	0.105249
TAL1	0.0227938
TAS2R1	-0.148639
TAS2R7	0.140083
TBC1D1	0.106689
TBC1D16	0.106349
TBC1D19	0.111715
TBX2	0.108653
TBX21	0.116376
TBXA2R	0.110922
TCF4	0.135279
TCF7	0.111531
TCIRG1	0.130799
TCL1B	-0.159479
TCONS_00029157	0.14869
TCP11	0.115211
TDRG1	-0.116482
TECPR1	-0.132277
TEK	0.111274
TEP1	0.114996
TEPP	0.108304
TERC	0.137543
TESSP1	-0.105049
TET2	0.111531
TET3	0.120608
TEX101	-0.114401
TF	0.116604
TFAP2A	-0.12194
TFAP4	0.222941
TG	-0.104239
TGFBI	0.139118
TGFBR3L	0.109086
TGIF1	0.114973
TGIF2	0.12867
THAP1	-0.127052
THAP3	0.10877
THBD	-0.114117
THEG5	-0.131367
THY1	0.13669
TIMD4	-0.104902
TIMM50	0.136769
TJAP1	0.127545
TLR6	0.0316587
TM4SF18	0.165334
TM6SF2	0.11548
TM7SF3	-0.118253
TM9SF4	-0.107874
TMED11P	-0.115574
TMEM106A	0.203749
TMEM114	-0.133877
TMEM120A	0.176097
TMEM121	0.115129
TMEM123	0.102343
TMEM158	0.151272
TMEM171	0.109237
TMEM178	0.118984
TMEM184B	0.154041
TMEM185B	0.110117
TMEM190	0.121244
TMEM196	0.117638
TMEM229A	0.114829
TMEM26	0.119602
TMEM33	0.132725
TMEM37	0.140355
TMEM52	0.103431
TMEM90A	0.137575
TMPRSS11F	-0.125733
TMPRSS11GP	-0.103443
TMPRSS3	0.130078
TMUB1	0.125609
TNFAIP8L1	0.105229
TNFAIP8L3	0.119761
TNFRSF10C	0.105443
TNFRSF10D	0.151604
TNFRSF11A	0.127544
TNFRSF1B	0.12501
TNFRSF9	0.102896
TNFSF10	0.165414
TNFSF13B	0.151763
TNN	0.12375
TNS3	-0.140519
TOX	0.124413
TOX2	0.147533
TPBG	0.12455
TPD52L3	0.102243
TPRA1	0.104737
TRAIP	0.118048
TRANK1	0.104967
TREML1	0.104144
TREX1	-0.107226
TRIB2	0.134536
TRIM11	0.12888
TRIM26	0.101303
TRIM3	0.131213
TRIM41	0.103283
TRIM55	0.135308
TRIM64C	-0.139603
TRIM7	0.152297
TRPM3	0.117168
TRPV1	0.103593
TRPV2	0.138598
TRPV3	0.125009
TRRAP	0.168344
TSC22D2	0.12509
TSGA10IP	0.136758
TSHR	-0.11147
TSKU	0.10206
TSPAN11	0.10552
TSPAN4	0.121943
TTC1	-0.114554
TTC22	0.10489
TTC24	0.121124
TTC29	-0.13502
TTC34	-0.148478
TTC4	0.1131
TTC9B	0.115011
TTF1	-0.101
TTLL10	0.154553
TTLL6	0.103369
TTYH3	0.12963
TUB	0.132191
TUBB6	0.114839
TXNDC5	0.110264
TYRO3	0.122882
TYRP1	-0.11602
UACA	-0.150122
UBD	-0.101563
UBE2E1	0.101939
UBLCP1	0.137114
UCP1	0.102511
UGT3A2	0.103543
UGT8	0.146286
UNC93B1	0.13956
USHBP1	0.113218
USP29	-0.107624
USP3	0.147134
USP4	0.11028
USP44	0.138761
USP47	0.129128
UXS1	0.109049
VANGL2	0.118911
VCAM1	0.214109
VCAN	0.124112
VDAC1	0.100414
VIP	-0.106649
VMO1	0.163017
VN1R5	-0.123043
VPS18	-0.113167
VPS37B	0.126577
VSX2	0.112938
VWA1	0.150534
VWC2	0.131798
VWCE	0.115124
WDR43	0.162387
WDSUB1	-0.104808
WFDC5	0.113949
WNT1	0.106673
WNT10B	0.131925
WNT3	0.122618
WNT4	0.127234
WNT5B	0.139542
WNT9A	0.133342
WRB	0.100475
WWP2	0.111637
WWTR1	0.143733
XKR3	-0.100322
XKR5	0.10387
XPO7	-0.106898
YBX2	0.143268
YPEL4	0.137687
ZBTB42	0.119517
ZBTB44	0.124255
ZC3H7B	0.132475
ZC3HAV1	0.144547
ZCCHC11	0.124053
ZCCHC3	0.114469
ZDHHC13	-0.155889
ZDHHC22	0.110466
ZFP106	0.118559
ZMIZ2	0.200643
ZNF133	-0.120024
ZNF18	0.115648
ZNF219	0.103193
ZNF225	-0.111389
ZNF295-AS1	0.12711
ZNF296	0.110038
ZNF311	0.10058
ZNF317	0.131039
ZNF322	0.134256
ZNF324	-0.110862
ZNF324B	0.106748
ZNF337	0.106059
ZNF33B	-0.126109
ZNF385A	-0.180017
ZNF385D	-0.116262
ZNF391	-0.123075
ZNF397	0.124161
ZNF441	-0.161711
ZNF471	0.126362
ZNF48	0.103478
ZNF492	-0.105693
ZNF502	0.115318
ZNF532	0.105209
ZNF614	-0.140185
ZNF621	-0.102132
ZNF648	0.118414
ZNF649	0.153009
ZNF662	0.130571
ZNF681	0.104757
ZNF69	0.102566
ZNF692	0.135228
ZNF697	0.129805
ZNF7	0.111551
ZNF709	0.131874
ZNF710	0.171171
ZNF766	0.127565
ZNF777	0.139107
ZNF783	0.123173
ZNF821	0.105921
ZNF83	-0.164712
ZNF99	0.111486
ZNRF3	0.144884
ZSWIM8	0.136783

## Sheet: Table S4
Table S4. Differentially expressed genes
Gene	FoldChange	Log2FoldChange	P value	FDR
A4GALT	0.623953	-0.68049	0.0344428	0.221477
ABCA8	0.332268	-1.58958	0.0270737	0.207611
ABCC4	0.65284	-0.615199	0.0196223	0.193282
ABCG2	1.9049	0.929713	0.000772336	0.0919616
ACHE	0.466741	-1.09931	0.0301328	0.214387
ACTN1	0.578795	-0.788875	0.0410342	0.22702
ACTR3C	1.67089	0.740619	0.0143196	0.182636
ADAMTS16	1.67747	0.746288	0.015784	0.187234
ADAMTS17	0.570279	-0.810261	0.0389626	0.224813
ADAMTSL3	0.593636	-0.75235	0.0412286	0.227431
ADAMTSL5	0.616019	-0.698954	0.000434505	0.0903884
ADCYAP1R1	0.305327	-1.71157	0.0208844	0.198722
ADGRB1	0.434482	-1.20263	0.00227027	0.12093
ADM	0.659147	-0.601328	0.0410496	0.22702
ADRA1A	0.617956	-0.694424	0.000140232	0.0698561
ADRB1	2.3605	1.2391	0.0452592	0.233275
ADSSL1	0.618387	-0.693418	0.0302497	0.214558
AFF2	0.373501	-1.42082	0.0272278	0.208236
AFP	3.26556	1.70733	0.00952406	0.158757
AHRR	0.639636	-0.644676	0.00359822	0.132049
AKAP5	1.65036	0.722782	0.0476655	0.235902
AKR1B10	2.43901	1.2863	0.00820142	0.153502
AKR1E2	0.650645	-0.620058	0.0499017	0.240682
ANGPTL4	0.495378	-1.0134	0.0147275	0.183135
ANGPTL7	3.97416	1.99065	0.0115771	0.173488
ANKDD1A	0.62071	-0.688008	0.00856369	0.154252
ANKRD30A	1.87095	0.903772	0.000908849	0.100034
ANP32C	1.74159	0.800402	0.000316052	0.0819317
APBA2	0.567325	-0.817753	0.016686	0.189167
ARHGAP18	0.457825	-1.12713	0.000551896	0.0903884
ARHGAP20	0.502277	-0.993444	0.0296611	0.213426
ARHGAP23	0.633391	-0.658832	0.0375444	0.224056
ARHGEF10	0.622243	-0.684451	0.0223329	0.198772
ARHGEF17	0.583284	-0.777729	0.0381425	0.224056
ARHGEF35	0.623414	-0.681738	0.0413598	0.227431
ARL4C	0.636464	-0.651849	0.0378657	0.224056
ASAP2	0.476273	-1.07014	0.00827845	0.154052
ASPA	0.641763	-0.639887	0.0443339	0.232472
ATP11A	0.664116	-0.590494	0.0243748	0.202862
ATP2B3	0.395553	-1.33806	0.0172867	0.190113
ATP4A	0.536149	-0.899294	0.00831297	0.154052
ATP8B1	0.580391	-0.784903	0.0363386	0.223929
ATR	1.58317	0.66282	0.0103899	0.166958
ATXN3L	4.10101	2.03598	9.46e-05	0.0680332
B3GNT6	0.618662	-0.692777	0.0126607	0.178627
BAALC	0.395928	-1.33669	0.00628493	0.147382
BASP1	0.461682	-1.11503	0.0181903	0.191283
BATF2	0.628815	-0.669293	0.00886912	0.155479
BEND4	0.432489	-1.20927	0.030418	0.214558
BSX	1.63169	0.706368	0.00722246	0.15189
C10orf71	1.69713	0.7631	0.032053	0.216777
C17orf105	3.51633	1.81407	0.000101987	0.068511
C1orf186	2.06661	1.04727	0.0358398	0.222645
C1orf226	1.89302	0.920689	0.0145751	0.183135
C1orf54	1.6323	0.706905	0.035639	0.222483
C1QTNF4	0.540019	-0.888918	0.038398	0.224083
C1RL	0.563169	-0.828361	0.018169	0.191283
C20orf197	0.652604	-0.615721	0.000133326	0.0690728
C22orf42	0.319854	-1.64451	0.0450621	0.233167
C2CD2	0.61661	-0.697569	0.00775417	0.153492
C2orf70	0.452589	-1.14373	0.00752789	0.152665
C2orf71	0.639998	-0.64386	0.0317247	0.216374
C3orf52	0.636602	-0.651537	0.00375704	0.133317
C5AR1	1.51838	0.602536	0.00784978	0.153492
C6orf10	0.641488	-0.640507	0.00809997	0.153492
C7orf65	0.589118	-0.763372	0.00470626	0.141726
C9orf66	1.61866	0.694798	0.0373239	0.224056
C9orf84	2.0369	1.02638	0.000735154	0.0919616
CA1	1.58729	0.666567	0.0123335	0.176916
CA12	0.380393	-1.39444	0.0274089	0.208821
CA14	1.90048	0.926367	0.00771593	0.153476
CA4	0.524271	-0.931614	0.0452789	0.233275
CACNG4	0.660091	-0.599263	0.0296276	0.213422
CACNG6	0.491831	-1.02376	0.0408711	0.22702
CACNG8	0.315259	-1.66539	0.0218883	0.198772
CALB2	0.362832	-1.46262	0.00381122	0.133773
CAMK2A	0.344383	-1.53792	0.0105041	0.167455
CAMKV	0.344644	-1.53682	0.00912355	0.156955
CAMTA1	0.605539	-0.723709	0.00483427	0.141959
CAPN14	1.51353	0.597917	0.028032	0.210147
CAPN9	0.65374	-0.613212	0.0175109	0.190415
CAPSL	1.80648	0.853178	0.038628	0.22423
CASK	1.59018	0.669188	0.0434766	0.23133
CATSPERG	1.66006	0.731232	0.0250876	0.204664
CBR3	0.644105	-0.634632	0.02988	0.214049
CCDC160	0.594265	-0.750821	0.0143233	0.182636
CCDC183	1.51228	0.596724	0.0213673	0.198722
CCDC68	0.371444	-1.42878	0.0147381	0.183135
CCDC80	0.64948	-0.622642	0.0265452	0.207486
CCDC81	0.633065	-0.659574	0.00761022	0.152665
CCL17	1.90081	0.926611	0.00480878	0.141959
CCL26	0.595436	-0.747982	0.0135796	0.180762
CCNG2	1.52929	0.612858	0.0121566	0.176316
CCSER1	1.85113	0.888408	0.00792043	0.153492
CD1E	0.650887	-0.619522	0.00118347	0.106989
CD207	0.613252	-0.705447	0.000650696	0.0903884
CDCA7L	0.482582	-1.05115	0.0349421	0.221896
CDH4	0.523264	-0.934388	0.0284909	0.210896
CDR2L	0.586201	-0.770532	0.00557527	0.144977
CEND1	0.631627	-0.662854	0.0366934	0.224052
CER1	1.67269	0.742169	0.00302826	0.129046
CETN1	0.59091	-0.75899	0.0255014	0.205926
CFAP47	0.494026	-1.01734	0.0379422	0.224056
CFC1	0.61583	-0.699396	0.0108573	0.169425
CHADL	0.566302	-0.820357	0.000294274	0.0819317
CHD5	0.583377	-0.777499	0.00449697	0.141726
CHST3	0.624923	-0.678249	0.00594285	0.144977
CHST8	0.380266	-1.39492	0.00108467	0.104839
CHST9	1.93055	0.949013	0.0293222	0.212586
CLCNKA	0.255304	-1.96971	0.0403798	0.22702
CLCNKB	0.209939	-2.25196	0.026848	0.207486
CLDN25	0.560116	-0.836203	0.00462127	0.141726
CLDN9	1.77042	0.824092	0.0125258	0.177306
CLEC2L	0.461154	-1.11668	0.0186752	0.192425
CLEC5A	0.547096	-0.870134	0.000435568	0.0903884
CLEC7A	0.64252	-0.638186	0.046141	0.233453
CLIC3	0.577014	-0.793323	0.0423531	0.228606
CLVS2	0.472412	-1.08188	0.0439716	0.23217
CMPK2	0.66062	-0.598109	0.0284367	0.210896
CNGB3	2.01705	1.01225	0.00477319	0.141959
CNKSR2	2.4784	1.30941	0.0304977	0.214558
COL22A1	0.217354	-2.20188	0.0115686	0.173488
COL6A1	0.530359	-0.914958	0.0251179	0.204664
COL9A3	0.384637	-1.37843	0.0173122	0.190113
CRAT	0.645512	-0.631485	0.0377165	0.224056
CRCT1	0.641396	-0.640713	0.000567301	0.0903884
CRHR1	0.469004	-1.09233	0.0053952	0.144376
CRISPLD1	0.624995	-0.678084	0.0100754	0.163733
CSGALNACT1	0.574274	-0.800189	0.0381547	0.224056
CSH2	0.21344	-2.2281	0.0417295	0.228045
CSHL1	0.152843	-2.70987	0.0265011	0.207486
CSMD3	0.38191	-1.38869	0.0243371	0.202862
CT45A10	0.603217	-0.72925	0.0286965	0.211232
CT45A7	0.329765	-1.60049	0.0418522	0.228045
CT62	0.586076	-0.77084	0.00331669	0.131368
CTAG2	2.05532	1.03936	0.0329204	0.218097
CTAGE1	0.655122	-0.610164	0.0051737	0.144082
CTHRC1	0.534907	-0.902639	0.0317965	0.216521
CTSC	0.430159	-1.21706	0.00921757	0.157292
CYP39A1	1.57282	0.653357	0.0375725	0.24835
DAPK1	0.527021	-0.924067	0.0252486	0.205142
DBI	1.50902	0.593609	0.042691	0.22924
DCAF12L1	0.445062	-1.16792	0.00593275	0.144977
DCDC2C	0.606483	-0.721462	3.56e-05	0.0468684
DCN	0.567006	-0.818565	0.047444	0.235345
DEFA6	0.489622	-1.03026	3.51e-05	0.0468684
DEFB105A	0.584331	-0.775143	0.000336768	0.0819317
DEFB108B	0.51366	-0.961115	0.000347923	0.0819317
DEPTOR	0.528508	-0.920002	0.0232041	0.200759
DGAT2	0.442493	-1.17627	0.0468044	0.234508
DGKB	2.28651	1.19315	0.0269399	0.207486
DGKG	0.620131	-0.689355	0.0350303	0.221935
DGKH	1.50837	0.592988	0.0227016	0.198772
DIAPH1	1.60302	0.68079	0.0135212	0.180539
DLK1	0.233079	-2.10111	0.0434776	0.23133
DLL3	0.642372	-0.638518	0.00883087	0.155191
DMD	2.9933	1.58174	0.00514607	0.144082
DMKN	0.515993	-0.954575	0.043654	0.231708
DMRTA1	0.514801	-0.957913	0.0310491	0.21593
DMRTA2	3.12249	1.6427	0.0276665	0.209901
DNAH11	0.494293	-1.01656	0.0348422	0.221815
DNAH17	0.626064	-0.675617	0.000571019	0.0903884
DNPH1	0.661893	-0.595329	0.000957718	0.100034
DOCK1	0.647883	-0.626194	0.0380224	0.224056
DOK7	0.30787	-1.69961	0.0145395	0.183135
DPCR1	0.627748	-0.671743	0.00163657	0.113748
DPP6	0.281469	-1.82895	0.0192686	0.193282
DRAXIN	1.81996	0.863907	0.0269941	0.207486
DUSP4	0.602774	-0.730312	0.0368857	0.224056
EBF4	0.520148	-0.943007	0.030298	0.214558
ECE1	0.650634	-0.620083	0.0187087	0.192456
ECEL1	0.280702	-1.83289	0.00703761	0.151018
EEF2K	1.51834	0.60249	0.000342611	0.0819317
EFCC1	0.497448	-1.00738	0.0404573	0.22702
EFEMP2	0.508969	-0.974351	0.0331818	0.218883
EFNA1	0.643737	-0.635456	0.000656008	0.0903884
EGF	0.648125	-0.625655	0.031568	0.21593
EIF1AY	0.333923	-1.58241	0.0365038	0.224021
EIF2A	1.57608	0.65634	0.0278147	0.209913
EIF4G3	2.13625	1.09508	0.00251461	0.122238
ELAVL3	0.236067	-2.08273	5.36e-05	0.0468684
EMB	1.57146	0.65211	0.00737066	0.152197
EMILIN3	0.54249	-0.882331	0.0165569	0.188927
EPHA3	1.89562	0.922669	0.0486843	0.237675
EPHX3	0.501721	-0.995043	0.00408796	0.13833
EPOR	0.663951	-0.590851	0.0176118	0.190457
ESCO2	1.57533	0.65565	0.0177159	0.190457
ESPL1	0.645589	-0.631311	0.0194832	0.193282
ESYT3	0.476769	-1.06864	0.0219494	0.198772
ETV5	0.473939	-1.07723	0.00339106	0.132049
EXPH5	2.04658	1.03322	0.0159954	0.187407
F9	0.649404	-0.622811	0.00640603	0.147382
FAM132B	0.560863	-0.83428	0.0419792	0.228257
FAM13C	1.56354	0.644813	0.00629821	0.147382
FAM150A	0.606417	-0.721617	0.00293636	0.128484
FAM163A	0.268595	-1.8965	0.0184893	0.192071
FAM167B	0.606685	-0.72098	0.000595453	0.0903884
FAM178B	0.650495	-0.620389	0.00506958	0.144082
FAM181A	0.411735	-1.28021	0.00723574	0.15189
FAM196A	0.396326	-1.33524	0.00991129	0.162493
FAM196B	0.635917	-0.65309	0.0436269	0.231672
FAM19A5	0.238398	-2.06856	0.0130723	0.179483
FAM212B	1.58475	0.66426	0.0367428	0.224052
FAM46B	0.542237	-0.883005	0.0117205	0.174298
FAM92B	0.430737	-1.21512	0.0350048	0.221935
FCER1A	0.431305	-1.21322	0.0157373	0.187234
FECH	1.5493	0.631615	0.012479	0.177306
FFAR2	1.9685	0.977094	0.00316371	0.129223
FGD6	1.72788	0.788999	0.0189536	0.192456
FGF13	2.40166	1.26403	0.0219462	0.198772
FGF14	1.61423	0.690847	0.00679326	0.149635
FGF17	1.56792	0.648852	0.0271183	0.207707
FLRT1	0.606712	-0.720917	0.0105036	0.167455
FLVCR2	0.636736	-0.651233	0.0172007	0.190113
FMO1	0.478165	-1.06442	0.0280723	0.210231
FMOD	0.529111	-0.918359	0.0284729	0.210896
FNBP1L	1.67465	0.743857	0.00615001	0.147235
FOXA1	0.625121	-0.677792	0.0234484	0.201793
FOXD4L5	0.607161	-0.719849	0.0200069	0.194248
FOXN4	2.37146	1.24578	0.015384	0.186391
FPR1	1.56747	0.648439	0.0172432	0.190113
FREM1	2.72849	1.4481	0.0232938	0.200965
FSCN1	0.586694	-0.769319	0.00348879	0.132049
FSHB	0.110879	-3.17294	0.0236604	0.202026
FSTL5	4.36261	2.12519	0.044651	0.233167
FTHL17	1.98567	0.989624	0.00230692	0.12093
FUT1	1.65991	0.731104	0.0393551	0.22584
FZD7	0.523182	-0.934616	0.0348316	0.221815
G0S2	0.610379	-0.712222	0.0242096	0.202862
GABRR3	0.578883	-0.788655	0.0111006	0.170286
GADL1	1.85486	0.891311	0.0359184	0.222802
GAL	0.250632	-1.99636	0.000727717	0.0919616
GALNT14	0.256991	-1.96021	0.00438967	0.141429
GALNT15	0.51727	-0.951011	0.0195214	0.193282
GALNT9	0.533879	-0.905414	0.00497025	0.143053
GALR1	0.396809	-1.33348	0.017249	0.190113
GAS6	0.586741	-0.769205	0.0262047	0.207486
GBGT1	0.623073	-0.682526	0.00040954	0.0903884
GCGR	0.585116	-0.773205	0.00111548	0.106989
GCNT2	0.64123	-0.641086	0.035042	0.221935
GCNT7	0.616703	-0.697352	0.000206098	0.0785102
GDF11	1.57379	0.65424	0.00521938	0.144082
GEM	0.470787	-1.08685	0.0144258	0.182636
GFRA3	0.574895	-0.798629	0.0226702	0.198772
GGT5	0.566301	-0.820358	0.0314825	0.21593
GLDC	0.574457	-0.799728	0.0039711	0.137229
GLI2	0.503429	-0.990139	0.00593328	0.144977
GNAL	0.421516	-1.24634	0.0360751	0.223132
GNRHR	0.356378	-1.48852	0.036329	0.223929
GPC3	0.291104	-1.7804	0.0277457	0.209901
GPR152	0.572038	-0.805817	0.0217917	0.198772
GPR179	3.48443	1.80092	0.000455753	0.0903884
GPRIN2	0.368288	-1.44109	0.0180718	0.191072
GRIK3	0.358394	-1.48038	0.0416945	0.227953
GRIN2B	0.564605	-0.824685	0.0214772	0.198722
GSTT2B	0.504411	-0.987327	0.0279146	0.209931
HABP2	0.561873	-0.831685	0.00889515	0.155687
HACD1	0.550925	-0.860072	0.0215526	0.198772
HAP1	0.473784	-1.0777	0.00586317	0.144977
HBM	1.69967	0.765253	0.00663922	0.148425
HIST1H2AE	1.7359	0.795685	0.0214039	0.198722
HIST1H2AH	1.6422	0.715631	0.00565229	0.144977
HIST1H2BG	2.19905	1.13688	0.0150845	0.184095
HIST1H4B	1.51898	0.603105	0.0114347	0.172402
HIST2H2AA3	1.54441	0.627056	0.00880697	0.155191
HIST2H2BE	1.63452	0.708869	0.0251386	0.204664
HIST3H2BB	1.57101	0.65169	0.00894986	0.156012
HLA-DQB2	0.546764	-0.87101	0.0255211	0.205926
HOXA3	1.5821	0.661839	0.00174015	0.113748
HOXD10	0.663071	-0.592764	0.0221507	0.198772
HOXD9	2.3957	1.26045	0.0017189	0.113748
HPCAL1	0.604847	-0.725358	0.0375438	0.224056
HS3ST4	2.30093	1.20222	0.00750186	0.152665
HSD11B1	0.486777	-1.03867	0.0437682	0.231852
HTR3B	2.0687	1.04872	0.00481887	0.141959
HTRA3	0.416254	-1.26446	0.0236025	0.201911
HYAL4	0.612209	-0.707903	0.0388197	0.224329
HYDIN	0.57672	-0.794056	0.0237485	0.202187
ID2	0.640665	-0.642358	0.0305158	0.214569
IFIT1B	1.56723	0.648218	0.00379635	0.133613
IGDCC4	0.32426	-1.62478	0.0183385	0.191568
IGF1R	0.52712	-0.923797	0.0313816	0.21593
IGF2BP2	1.6311	0.705844	0.0461107	0.233453
IHH	0.653044	-0.614747	0.0343716	0.221459
IL11	1.57934	0.659323	0.0436694	0.231708
IL17RB	0.47137	-1.08507	0.0405285	0.22702
ISL2	0.284979	-1.81107	0.0286163	0.211187
ISLR	0.541241	-0.885656	0.0312876	0.21593
ISM1	0.570551	-0.809572	0.0427494	0.229349
ITGB8	0.401786	-1.3155	0.00251833	0.122238
ITPRIPL2	0.651327	-0.618547	0.041287	0.227431
JUN	2.10873	1.07638	0.0197009	0.193282
JUP	0.666413	-0.585511	0.0224509	0.198772
KAAG1	0.654992	-0.610451	0.0269176	0.207486
KANK4	3.42279	1.77517	0.0332418	0.218883
KBTBD11	0.63158	-0.662962	0.0467056	0.234508
KCNA3	0.574852	-0.798737	0.0196526	0.193282
KCNB2	3.33433	1.7374	0.0113901	0.172402
KCND1	1.9286	0.947554	0.00712738	0.151018
KCNE2	0.613602	-0.704624	0.0303856	0.214558
KCNG3	0.54855	-0.866306	0.0441533	0.232242
KCNH5	2.98453	1.57751	0.0221141	0.198772
KCNH7	2.55058	1.35083	0.0212015	0.198722
KCNH8	0.213184	-2.22983	0.00393498	0.136636
KCNK17	0.522684	-0.935988	0.00307394	0.129223
KCNMA1	0.582646	-0.779308	0.0155105	0.187182
KCNT1	0.250462	-1.99733	0.000193881	0.0775537
KCTD4	1.83758	0.87781	0.0363423	0.223929
KDM5D	0.290995	-1.78093	0.0196776	0.193282
KDR	0.553477	-0.853406	0.0322697	0.216901
KIAA0226L	0.494002	-1.01741	0.0227791	0.198772
KIAA1644	0.193886	-2.36672	0.000310209	0.0819317
KIF26A	0.465905	-1.10189	0.0495607	0.240015
KIFC3	0.514732	-0.958107	0.0247498	0.203797
KIRREL2	0.512415	-0.964615	0.0311829	0.21593
KLHL1	3.42476	1.776	0.0300446	0.214387
KLHL29	0.396361	-1.33511	0.00171837	0.113748
KLHL30	0.656521	-0.607087	0.0141278	0.182434
KLHL41	1.63023	0.705079	0.00799904	0.153492
KLK10	1.56298	0.644299	0.0369223	0.224056
KLK11	0.354501	-1.49614	0.029259	0.212586
KRT79	1.85633	0.892451	0.0191156	0.192971
KRT82	1.6033	0.68104	0.00400191	0.137486
KRTAP13-4	0.612091	-0.708182	0.0192935	0.193282
KRTAP1-5	0.548813	-0.865613	0.0150786	0.184095
KRTAP15-1	0.545208	-0.87512	0.0366387	0.224034
KRTAP4-11	0.642613	-0.637977	0.00370658	0.132478
KRTAP4-4	0.603588	-0.728363	0.0246287	0.203453
L3MBTL3	0.586087	-0.770814	0.0313816	0.21593
LACE1	1.51652	0.600762	0.00135717	0.108845
LAMA1	0.341523	-1.54995	0.00575481	0.144977
LAMB3	0.520832	-0.94111	0.0240221	0.202832
LAMC3	0.508395	-0.975978	0.0194359	0.193282
LCAT	0.646549	-0.629169	0.00658132	0.147987
LEFTY2	0.328589	-1.60565	0.0399102	0.226771
LGR6	0.330977	-1.5952	0.0477207	0.23602
LHB	0.273524	-1.87026	0.0114512	0.172402
LHX2	0.65697	-0.606101	0.0465553	0.234348
LHX3	0.238356	-2.06881	0.0132673	0.179834
LIMA1	1.62488	0.700334	0.00271221	0.126943
LIPF	0.602138	-0.731834	0.0444933	0.232784
LIPJ	1.70501	0.769781	0.00683948	0.150142
LOC100129697	0.571579	-0.806976	0.0327547	0.217556
LOC388780	0.435556	-1.19907	0.0258217	0.206444
LOC388849	0.500291	-0.99916	0.0168326	0.189167
LOR	0.58732	-0.767781	0.00127802	0.106989
LOXL4	0.64211	-0.639107	0.00931584	0.157722
LRFN2	0.543562	-0.879485	0.0265739	0.207486
LRP2	0.647213	-0.627686	0.00424679	0.140134
LRRC10B	0.261062	-1.93753	0.00370658	0.132478
LRRC71	1.52572	0.609491	0.0442494	0.232242
LRRC8E	0.653369	-0.61403	0.0377722	0.224056
LRTM1	0.574413	-0.799839	0.0180118	0.190749
LTBR	0.636956	-0.650734	0.00936524	0.158073
LY6D	0.537238	-0.896366	0.0095809	0.159025
LY6E	0.581504	-0.782139	0.00282641	0.127684
LYPD3	0.480172	-1.05838	0.000125359	0.068511
MAGEL2	0.311368	-1.68331	0.00311909	0.129223
MAK	1.94913	0.962827	0.0310066	0.21593
MBNL3	1.55821	0.639888	0.0160167	0.187407
MCC	1.79021	0.840127	0.0402884	0.22702
MCOLN2	2.04355	1.03108	0.0442011	0.232242
MESP1	1.61296	0.689715	0.0452066	0.233275
METRNL	0.5492	-0.864595	0.0440476	0.232242
MFAP4	0.352599	-1.5039	0.031465	0.21593
MFSD6L	0.498404	-1.00461	0.0447976	0.233167
MGAT5B	0.438367	-1.18979	0.021883	0.198772
MGC50722	0.265831	-1.91142	0.00536758	0.144376
MGC57346-CRHR1	0.629141	-0.668545	0.0227096	0.198772
MKX	4.27357	2.09544	0.0173468	0.190113
MMEL1	1.8429	0.881974	0.000581111	0.0903884
MMP15	1.52582	0.60958	0.0113954	0.172402
MOS	0.649514	-0.622567	0.00492617	0.14254
MOXD1	0.600244	-0.736379	0.0428599	0.229349
MRGPRD	0.591681	-0.757108	0.0175268	0.190415
MSN	0.62739	-0.672567	0.034685	0.221815
MT1E	1.62289	0.698561	0.0451243	0.233275
MT2A	1.50895	0.593549	0.0406156	0.22702
MTCP1	1.53883	0.621835	0.0156204	0.187184
MTHFD1L	0.543007	-0.880956	0.023075	0.200043
MUC3A	0.658648	-0.602421	0.000234251	0.0819317
MYBPHL	3.28337	1.71518	0.0187523	0.192456
MYH7	1.77676	0.82925	0.0179401	0.190457
MYO10	0.582092	-0.78068	0.0403091	0.22702
MYO15A	0.629475	-0.66778	0.0380506	0.224056
MYO1H	1.70292	0.768015	0.0222655	0.198772
MYO7A	0.329179	-1.60306	0.000620419	0.0903884
MYZAP	0.506376	-0.981719	0.0449931	0.233167
NAA38	1.67484	0.744026	0.00133061	0.108389
NAGS	0.609529	-0.714233	0.0283549	0.21082
NDRG1	0.574141	-0.800523	0.0332009	0.218883
NEFM	2.61588	1.3873	0.0385541	0.22423
NEURL3	0.507343	-0.978966	0.00783066	0.153492
NFATC1	0.613646	-0.704522	0.0163444	0.188291
NFE2	1.53699	0.620111	0.0221407	0.198772
NGB	0.355581	-1.49175	0.00303729	0.129046
NGEF	0.399806	-1.32263	0.00454106	0.141726
NGFR	0.563577	-0.827316	0.0309965	0.21593
NIM1K	1.71031	0.774254	0.0234638	0.201793
NIN	1.58683	0.666145	0.0130453	0.179483
NLGN3	0.610195	-0.712658	0.0160326	0.187411
NLGN4X	0.378497	-1.40164	0.00106714	0.103921
NLGN4Y	0.302204	-1.72641	0.0102316	0.165441
NMRK2	0.621568	-0.686016	0.00815999	0.153492
NMUR2	0.657268	-0.605447	0.0113763	0.172402
NOV	0.575834	-0.796276	0.0460257	0.233453
NPR1	0.632912	-0.659924	0.0498741	0.240682
NPTX2	0.268918	-1.89476	0.000652289	0.0903884
NR1H4	0.587651	-0.766967	0.00850313	0.154252
NR5A1	0.408797	-1.29054	0.0446669	0.233167
NT5DC3	0.598119	-0.741497	0.0123159	0.176916
NTF4	0.546437	-0.871872	0.032198	0.216861
NTRK2	0.419638	-1.25278	0.00652449	0.147987
NTSR2	0.657602	-0.604713	0.0155832	0.187182
NUTM1	1.71073	0.774613	0.0353511	0.22231
OAF	0.558538	-0.840273	0.0207915	0.198443
OGG1	1.85524	0.891603	0.00323967	0.13031
ONECUT2	2.08448	1.05969	0.0113588	0.172402
ONECUT3	1.53015	0.613669	0.0226633	0.198772
OPLAH	0.618503	-0.693148	0.0204324	0.196903
OR11H6	1.63359	0.708049	0.00233029	0.12093
OR13J1	0.578477	-0.78967	0.00460905	0.141726
OR1J4	0.580003	-0.785869	0.00299426	0.128984
OR1L3	1.71235	0.775974	0.00714756	0.151018
OR1N2	1.54523	0.627825	0.00218581	0.12093
OR2A1	0.660973	-0.597338	0.0167917	0.189167
OR4A5	1.63467	0.709	0.00644215	0.147382
OR4B1	1.5384	0.621429	0.0042521	0.140134
OR4F16	1.58891	0.668033	0.0135069	0.180535
OR4F21	1.55862	0.640266	0.0235701	0.201911
OR52B4	0.655017	-0.610396	0.0255344	0.205926
OR52L1	0.627813	-0.671593	0.00970041	0.159845
OR5D16	1.55999	0.641541	0.0127595	0.178911
OR6A2	4.24188	2.0847	9.08e-05	0.0680332
OR6M1	1.53692	0.620047	0.0349352	0.221896
OR6Q1	0.664836	-0.588929	0.00378094	0.133613
P2RY10	1.65112	0.723444	0.023893	0.202588
PABPC1L2A	0.586891	-0.768836	0.00533199	0.144376
PABPC1L2B	0.617883	-0.694595	0.00517688	0.144082
PARVB	0.555207	-0.848903	2.07e-05	0.0468684
PCDH10	3.5154	1.81369	0.00966164	0.159409
PCDHB10	1.73056	0.791238	0.0122761	0.176916
PCDHB11	1.84465	0.883346	0.00359715	0.132049
PCDHB12	1.61714	0.693442	0.0228562	0.199097
PCDHB7	1.52103	0.605049	0.04575	0.233453
PCDHB9	2.07853	1.05557	0.00173749	0.113748
PCK1	0.263698	-1.92304	0.0347966	0.221815
PDE11A	1.68525	0.752961	0.00539785	0.144376
PDE6C	2.12973	1.09067	0.03149	0.21593
PDE9A	0.433643	-1.20542	0.00623606	0.147382
PDLIM4	0.529024	-0.918595	0.0370743	0.224056
PDZD2	0.535836	-0.900137	0.0210687	0.198722
PEG3	0.627051	-0.673345	0.0308642	0.215847
PENK	0.333869	-1.58265	0.0285892	0.211187
PER2	0.651901	-0.617275	0.0471832	0.235335
PFAS	0.653184	-0.614439	0.0109742	0.169914
PGAM2	0.652599	-0.615731	0.0374785	0.224056
PHACTR1	1.53774	0.620814	0.0303947	0.214558
PHEX	1.59872	0.676921	0.0378099	0.224056
PHGDH	0.55364	-0.85298	0.0174971	0.190415
PHKG2	0.588332	-0.765298	0.0057564	0.144977
PHYHD1	0.323435	-1.62845	0.00901997	0.156214
PHYHIP	0.405506	-1.3022	0.00468182	0.141726
PI16	0.500253	-0.99927	0.00457293	0.141726
PIF1	0.562843	-0.829196	0.028884	0.211558
PKDCC	0.613122	-0.705753	0.0404643	0.22702
PKDREJ	0.502462	-0.992914	0.00362956	0.132049
PLA2G5	0.617595	-0.695268	0.000617763	0.0903884
PLCD4	1.6077	0.684997	0.0224254	0.198772
PLEKHD1	1.65174	0.723985	0.0129358	0.179483
PLEKHH1	1.58052	0.660396	0.0125348	0.177306
PLG	1.61805	0.694252	0.0285116	0.210896
PLIN3	0.604077	-0.727195	0.00145597	0.110394
PLIN5	0.435491	-1.19928	0.00819133	0.153502
PLK4	2.16921	1.11717	0.0048263	0.141959
PLXNA4	0.322255	-1.63373	0.00349942	0.132049
PMP22	0.556714	-0.844991	0.0133294	0.179834
PNMA3	0.443776	-1.1721	0.00949963	0.158704
PNMA6A	0.495443	-1.01321	0.00950281	0.158704
PNPLA3	0.539636	-0.889942	0.01667	0.189167
POLR2B	1.51121	0.595705	0.00438967	0.141429
PPP1R36	1.69441	0.760787	0.0199867	0.194248
PRAMEF17	0.632269	-0.66139	0.00250398	0.122238
PRB3	1.51131	0.595797	0.0201471	0.194733
PRDM6	1.52274	0.606668	0.0369664	0.224056
PRELP	0.605415	-0.724003	0.0192234	0.19321
PREX2	0.473614	-1.07822	0.00621481	0.147382
PRKCD	1.62879	0.703798	0.014812	0.183406
PRL	0.185559	-2.43005	0.0460969	0.233453
PRODH2	0.618344	-0.693518	0.0269303	0.207486
PROKR1	0.662252	-0.594547	0.019378	0.193282
PROM1	4.99626	2.32085	3.82e-05	0.0468684
PRR15L	2.62413	1.39184	0.0456958	0.233453
PRR16	0.384526	-1.37885	0.0177074	0.190457
PRR5	0.621385	-0.686442	0.0217848	0.198772
PRSS56	1.57709	0.657269	0.000526931	0.0903884
PSMB8	0.658603	-0.60252	0.0266902	0.207486
PSTPIP2	0.605762	-0.723177	0.0171662	0.190113
PTCRA	1.77558	0.828287	0.00993254	0.162636
PTH	3.77877	1.91792	0.0298454	0.248256
PTP4A3	0.663051	-0.592809	0.0337831	0.214049
PTPN5	0.349103	-1.51828	0.0212276	0.220652
PVALB	0.428692	-1.22199	0.0124918	0.198722
PXDN	0.431806	-1.21154	0.0421927	0.228409
QPRT	0.483418	-1.04866	0.0217938	0.198772
RAB13	0.569783	-0.811515	0.0225507	0.198772
RAB19	1.5468	0.629287	0.00881972	0.155191
RAB27A	0.616642	-0.697495	0.0282514	0.210315
RAB29	0.560839	-0.834342	0.000461596	0.0903884
RAB38	0.553064	-0.854481	0.010648	0.167803
RABIF	1.63637	0.710496	0.000848826	0.0972908
RADIL	0.483871	-1.04731	0.00669287	0.148688
RAMP3	0.473917	-1.07729	0.0116966	0.174298
RANBP3L	0.5848	-0.773984	0.0447355	0.233167
RASSF6	5.05684	2.33824	0.0388091	0.224329
RAX	0.632229	-0.661482	0.0269478	0.207486
RBM38	0.605335	-0.724194	0.0182158	0.191283
RBP4	0.308615	-1.69612	0.0326092	0.217556
RCOR2	0.615633	-0.699858	0.00640975	0.147382
RETNLB	0.648834	-0.624079	0.000441411	0.0903884
REXO2	0.643005	-0.637097	0.0223754	0.198772
RHBDL2	1.53884	0.621847	0.0382312	0.224056
RNASE4	0.608967	-0.715563	0.0496266	0.240103
RNF175	0.328234	-1.6072	0.00340965	0.132049
RPS4Y2	0.33464	-1.57932	0.0271449	0.207788
RPS6KA2	0.474289	-1.07616	0.00728939	0.152138
RSAD2	0.623184	-0.682271	0.0241815	0.202862
RSPH6A	1.53715	0.620256	0.0253963	0.20558
RTN4RL2	0.579524	-0.787059	0.00562945	0.144977
RYR2	0.352664	-1.50363	0.0371173	0.224056
S100A8	1.74842	0.806052	0.047325	0.235335
S100B	0.549775	-0.863086	0.0159673	0.187407
SAA2	1.6932	0.759752	0.0399798	0.226771
SAMHD1	0.642121	-0.639082	0.00641985	0.147382
SBSN	1.72383	0.785615	0.0198932	0.193725
SCGB3A1	0.483751	-1.04766	0.0454265	0.233275
SDR42E1	0.635615	-0.653774	0.000452034	0.0903884
SERPING1	0.624911	-0.678278	0.0377988	0.224056
SGK223	0.649795	-0.621942	0.0341166	0.221217
SGK494	1.6138	0.690463	0.0106151	0.167757
SH3GL3	0.236427	-2.08054	0.012837	0.179163
SH3PXD2A	0.616738	-0.69727	0.0448693	0.233167
SH3RF3	0.555341	-0.848555	0.0172145	0.190113
SHANK2	0.429242	-1.22014	0.0163704	0.188291
SIX3	0.429759	-1.2184	0.00410124	0.13833
SLC12A4	0.567972	-0.816107	0.0127425	0.178911
SLC12A7	0.582108	-0.78064	0.00518591	0.144082
SLC13A5	0.476605	-1.06913	0.00559386	0.144977
SLC16A1	0.537582	-0.895444	0.0258031	0.206423
SLC17A9	0.419427	-1.25351	0.00325348	0.13046
SLC18A2	1.63807	0.711994	0.0454791	0.233275
SLC22A11	0.658551	-0.602632	0.0197727	0.193282
SLC22A3	1.68092	0.749251	0.0263965	0.207486
SLC24A4	0.385281	-1.37602	0.00544991	0.144941
SLC25A53	1.60237	0.68021	0.00723096	0.15189
SLC27A2	0.427271	-1.22678	0.0173988	0.190327
SLC2A10	0.618041	-0.694225	0.0125465	0.177306
SLC2A12	1.58303	0.662688	0.0369531	0.224056
SLC36A2	1.50589	0.590617	0.0424137	0.228701
SLC38A7	1.59049	0.669467	2.66e-06	0.0137595
SLC51B	1.69642	0.762496	0.0388208	0.224329
SLC7A11	2.52739	1.33765	0.0286816	0.211232
SLC7A3	0.586374	-0.770107	0.0164942	0.18879
SLC7A5	0.457677	-1.1276	0.000328801	0.0819317
SLCO2A1	0.564963	-0.823771	0.0145639	0.183135
SMCO3	0.644849	-0.632968	0.0330261	0.218526
SMIM18	1.58653	0.665875	0.0204733	0.196966
SMIM9	1.87679	0.908271	0.000561989	0.0903884
SMO	0.653189	-0.614429	0.0236625	0.202026
SOHLH1	0.316842	-1.65817	0.00569319	0.144977
SP5	2.10609	1.07457	0.0414645	0.227431
SPAG5	1.85414	0.890747	0.000754807	0.0919616
SPDYA	1.56217	0.643553	0.00230692	0.12093
SPDYC	1.59017	0.66918	0.00829916	0.154052
SPIDR	1.51209	0.596548	0.0365255	0.224021
SPIRE2	1.50941	0.593982	0.0207272	0.198122
SPRED1	0.609519	-0.714257	0.0401631	0.22702
SPRED2	0.622132	-0.684707	0.00213481	0.12093
SRD5A2	1.95209	0.965019	0.0081653	0.153492
SREBF1	2.01153	1.0083	0.0190699	0.192961
SRRM4	1.72028	0.78264	0.0139897	0.182362
SRY	0.64412	-0.634599	0.0024822	0.122238
SSC5D	2.5934	1.37485	0.00351588	0.132049
SSTR3	0.285794	-1.80695	0.0188341	0.192456
STAC2	0.411674	-1.28042	0.00436205	0.141429
STAT6	0.644264	-0.634277	0.0245357	0.203441
STEAP1B	0.53067	-0.914113	0.0416621	0.227872
STX1A	1.51059	0.595113	0.0139164	0.182064
SUV420H2	1.54398	0.626652	0.000340487	0.0819317
SYDE2	1.66937	0.739302	0.0179592	0.190504
SYN2	0.571259	-0.807783	0.020554	0.197341
SYT7	0.300096	-1.7365	0.00228886	0.12093
TAL2	1.74979	0.807182	0.0117752	0.174298
TCEAL7	1.57328	0.653771	0.0390917	0.225086
TCF21	0.617662	-0.69511	0.0293764	0.212586
TCFL5	0.607817	-0.71829	0.0408531	0.22702
TDRD1	0.632698	-0.66041	0.017248	0.190113
TDRD6	1.6578	0.729273	0.0160969	0.187559
TESC	0.532535	-0.909052	0.0153054	0.185786
TFEB	0.644563	-0.633607	0.00120737	0.106989
TFPI2	0.399785	-1.3227	0.0447296	0.233167
TGFBR3L	0.334982	-1.57785	0.0267874	0.207486
TGM5	0.599336	-0.738563	0.00127165	0.106989
THBS2	0.42455	-1.23599	0.0492972	0.239492
THBS4	0.525116	-0.929291	0.0396345	0.226197
THSD4	0.449197	-1.15458	0.00133061	0.108389
TMEM123	0.623327	-0.681938	0.00260385	0.247314
TMEM133	0.591241	-0.758182	0.0281488	0.124906
TMEM190	0.326084	-1.61668	0.0399432	0.210231
TMEM2	1.89403	0.921462	0.0284123	0.226771
TMEM233	0.508323	-0.976183	0.0453708	0.210896
TMEM244	0.36087	-1.47045	0.00229523	0.233275
TMEM31	1.82854	0.870695	0.0143355	0.12093
TMEM40	1.53413	0.61742	0.00101402	0.182636
TMEM47	0.580455	-0.784744	0.04535	0.101027
TMEM99	0.640364	-0.643036	0.0079693	0.233275
TMPRSS11F	0.602682	-0.730532	0.000500903	0.153492
TNFRSF12A	1.53082	0.614309	0.0385228	0.0903884
TNFRSF1A	0.654325	-0.611921	0.0471677	0.22423
TNFSF10	0.653503	-0.613734	0.0174854	0.235335
TNS3	0.63694	-0.650772	0.0304807	0.190415
TPH1	0.572502	-0.804648	0.0369122	0.214558
TRAF5	0.609378	-0.71459	0.0167954	0.224056
TRIL	0.600269	-0.736319	0.0458653	0.189167
TRIM36	2.32175	1.21521	0.0209152	0.233453
TRIM9	1.54983	0.632105	0.0216977	0.198722
TRIP6	0.622	-0.685013	0.0246308	0.198772
TRPM2	0.665975	-0.58646	0.00077393	0.0919616
TSHZ3	0.509656	-0.972405	0.018262	0.191283
TSPAN2	0.407759	-1.29421	0.0142378	0.182636
TSPO	0.597406	-0.743218	0.00239615	0.121481
TSPO2	0.598423	-0.740762	0.00800542	0.153492
TTC22	0.638353	-0.647574	0.021652	0.198772
TTC9	0.464407	-1.10654	0.0183677	0.191696
TUBB4A	0.590147	-0.760853	0.00819293	0.153502
TYRO3	0.537304	-0.896189	0.00342718	0.132049
UBA7	0.656137	-0.60793	0.0209577	0.198722
UCMA	0.438018	-1.19094	0.0195453	0.193282
URAD	0.578788	-0.788894	0.000120578	0.068511
UTS2B	0.6384	-0.647467	0.0160055	0.187407
VHLL	1.50581	0.590543	0.01879	0.248377
VRTN	1.51975	0.603836	0.0158111	0.187359
VSIG1	0.647089	-0.627964	0.0371757	0.224056
VSX1	0.301262	-1.73091	0.00579571	0.144977
WFDC1	0.285277	-1.80957	0.00469351	0.141726
WFDC10B	0.436259	-1.19674	0.0265723	0.207486
WNT4	0.326676	-1.61407	0.00290662	0.127684
XKR6	0.577743	-0.791501	0.0383029	0.224083
ZAN	0.663135	-0.592626	0.00487783	0.14229
ZDHHC23	0.653793	-0.613093	0.000673537	0.0908702
ZG16B	0.322036	-1.63471	0.0360995	0.223177
ZNF239	0.621756	-0.68558	0.00215234	0.12093
ZNF275	0.643468	-0.636061	0.0227552	0.198772
ZNF385B	1.57428	0.654696	0.0315202	0.21593
ZNF469	0.610129	-0.712814	0.0348688	0.221815
ZNF697	0.547603	-0.868798	0.00114151	0.106989
ZNF703	0.645247	-0.632076	0.0387172	0.224329
ZNF705G	1.66516	0.735658	0.00243015	0.121481
ZNF883	1.57825	0.658324	0.0232322	0.200868
ZP1	0.489909	-1.02942	0.0366615	0.224034
ZYG11A	0.605849	-0.722971	0.00446351	0.141726

## Sheet: Table S5
Table S5. Pearson analyses results of 69 significant genes
Gene	P value	R
ABCG2	0.0037409	0.34702
ANKDD1A	6.34e-13	-0.738869
ARL4C	0.00931829	-0.313147
ASAP2	5.69e-06	-0.519295
BATF2	9.21e-06	-0.509267
BEND4	0.0014052	-0.379704
C22orf42	1.57e-14	-0.770428
C9orf84	0.00853943	-0.316552
CAMKV	2.77e-11	-0.701142
CCDC68	6.51e-08	-0.599703
CD1E	0.0246161	0.272408
CDH4	5.7e-11	0.693228
CHD5	4.35e-07	-0.568104
CHST8	7.71e-11	-0.689817
CLIC3	1.71e-05	-0.495806
CRCT1	0.00960103	0.311972
CSMD3	0.0122858	0.302104
DOK7	0.00747333	-0.321682
EBF4	2.21e-05	-0.490118
ECE1	7.33e-07	-0.558803
FMOD	0.00432096	-0.341909
FSCN1	0.0361607	-0.254587
GALNT14	2.61e-06	-0.534924
GBGT1	2.05e-06	-0.539585
HIST1H4B	0.00238737	-0.362431
HIST3H2BB	1.51e-09	-0.653654
ISL2	6.59e-05	-0.464547
KCNA3	1.43e-05	-0.499793
KCNB2	0.00288431	0.356034
KIAA1644	4.9e-07	0.566022
KIFC3	7.45e-10	-0.662711
KIRREL2	0.00291194	-0.355708
LEFTY2	5.58e-11	-0.693466
LHX3	9.01e-06	-0.509722
LRRC10B	2.29e-05	-0.48934
LTBR	2.17e-19	-0.842443
MAGEL2	0.000189259	0.437733
MFAP4	8.68e-06	-0.510522
MYBPHL	1.13e-16	-0.805932
MYO7A	1.39e-08	-0.623144
NGFR	0.0180345	-0.28607
OAF	0.000527791	-0.409353
OPLAH	4.87e-05	-0.471822
PARVB	0.00106059	-0.388507
PCK1	0.000125132	0.448512
PDE9A	4.26e-13	-0.742487
PDLIM4	7.82e-09	-0.631351
PHYHD1	8.2e-20	-0.8474
PKDCC	0.000536851	-0.40886
PLIN5	0.00137648	-0.380358
PNPLA3	0.0250594	-0.271605
PRR5	3.46e-13	-0.744375
QPRT	0.000120176	-0.449546
RAB13	1.64e-12	-0.729926
S100B	0.0437072	-0.24538
SLC12A4	4.43e-16	-0.79679
SLC16A1	1.28e-09	-0.655809
SLC17A9	0.000240722	-0.431297
SMO	6.77e-05	-0.463893
SPAG5	0.000133288	0.44689
STAC2	0.00078579	-0.39763
STAT6	1.29e-05	-0.502017
TGFBR3L	9.21e-06	-0.509262
TMEM123	0.00982415	-0.311066
TMEM190	1.23e-09	-0.656279
TNFSF10	0.00597904	-0.330078
TNS3	1.94e-06	0.540674
TTC22	4.65e-07	-0.566947
WNT4	7.64e-08	-0.597177

## Sheet: Table S6
Table S6. GO&KEGG analyses of 115 genes
Category	Term	Count	%	P value	Genes	List Total	Rich Factor
GOTERM_BP_DIRECT	GO_BP:potassium ion transmembrane transport	5	0.0333356	0.00493205	KCNT1, KCNB2, SLC12A4, KCNA3, CNGB3	96	0.0520833
GOTERM_BP_DIRECT	GO_BP:substrate adhesion-dependent cell spreading	3	0.0200013	0.0195082	TYRO3, EFNA1, RADIL	96	0.03125
GOTERM_BP_DIRECT	GO_BP:spinal cord motor neuron cell fate specification	2	0.0133342	0.0389432	ISL2, LHX3	96	0.0208333
GOTERM_CC_DIRECT	GO_CC:integral component of plasma membrane	21	0.140009	8.43e-05	LRRC8E, TYRO3, LTBR, EFNA1, GRIK3, SLC12A4, CACNG4, NPR1, PCDHB11, LGR6, NTSR2, CDH4, STEAP1B, CNGB3, CD1E, PROM1, TNFSF10, SLC16A1, TMPRSS11F, NGFR, HTR3B	102	0.205882
GOTERM_CC_DIRECT	GO_CC:plasma membrane	38	0.25335	0.000965	LRRC8E, SLC36A2, CA14, EFNA1, GRIK3, ASAP2, CSMD3, OR1N2, KCNA3, OR1L3, LGR6, CDH4, CAMKV, WNT4, PDE6C, SLC16A1, ECE1, KIRREL2, HTR3B, IHH, LTBR, OR52B4, KCNB2, SLC12A4, CACNG4, NPR1, NTSR2, CD1E, ABCG2, DAPK1, PROM1, SMO, DOK7, MCC, RAB13, NGFR, ARL4C, PARVB	102	0.372549
GOTERM_CC_DIRECT	GO_CC:extracellular matrix	6	0.0400027	0.0244839	FMOD, PXDN, HIST1H4B, LEFTY2, ADAMTSL5, MFAP4	102	0.0588235
GOTERM_CC_DIRECT	GO_CC:photoreceptor outer segment	3	0.0200013	0.0336992	PROM1, MYO7A, CNGB3	102	0.0294118
GOTERM_CC_DIRECT	GO_CC:vesicle	4	0.0266684	0.0342891	PROM1, ECE1, GBGT1, LGR6	102	0.0392157
GOTERM_CC_DIRECT	GO_CC:endosome	5	0.0333356	0.03653	MAGEL2, ECE1, NGFR, CLVS2, STEAP1B	102	0.0490196
GOTERM_CC_DIRECT	GO_CC:integral component of membrane	38	0.25335	0.0428123	LRRC8E, SLC36A2, MFSD6L, LYPD3, CA14, GBGT1, GRIK3, CSMD3, OR1N2, OR1L3, PCDHB11, CNGB3, CDH4, TGFBR3L, SLC16A1, ECE1, TMEM190, CTAGE1, TMEM123, KIRREL2, HTR3B, GALNT14, TYRO3, OR52B4, SLC12A4, KIAA1644, NPR1, PNPLA3, STEAP1B, CD1E, ABCG2, PROM1, SMO, C3ORF52, TNFSF10, KCNT1, CHST8, SLC17A9	102	0.372549
GOTERM_MF_DIRECT	GO_MF:transmembrane signaling receptor activity	5	0.0333356	0.0360583	SMO, OR1N2, OR1L3, NGFR, LGR6	99	0.0505051
GOTERM_MF_DIRECT	GO_MF:patched binding	2	0.0133342	0.0455192	SMO, IHH	99	0.020202

## Sheet: Table S7
Table S7. GO&KEGG analyses of 58 genes
Category	Term	Count	%	P value	Genes	List Total	Rich Factor
GOTERM_BP_DIRECT	GO_BP:spinal cord motor neuron cell fate specification	2	0.0246427	0.0198423	ISL2, LHX3	49	0.0408163
GOTERM_BP_DIRECT	GO_BP:myeloid dendritic cell differentiation	2	0.0246427	0.0529644	BATF2, LTBR	49	0.0408163
GOTERM_BP_DIRECT	GO_BP:multicellular organism development	5	0.0616067	0.0610655	WNT4, LTBR, EBF4, LHX3, LEFTY2	49	0.102041
GOTERM_BP_DIRECT	GO_BP:endocytic recycling	2	0.0246427	0.0664395	RAB13, ARL4C	49	0.0408163
GOTERM_BP_DIRECT	GO_BP:positive regulation of extrinsic apoptotic signaling pathway	2	0.0246427	0.0717768	TNFSF10, LTBR	49	0.0408163
GOTERM_BP_DIRECT	GO_BP:positive regulation of I-kappaB kinase/NF-kappaB signaling	3	0.036964	0.0774	TNFSF10, LTBR, S100B	49	0.0612245
GOTERM_BP_DIRECT	GO_BP:positive regulation of bone mineralization	2	0.0246427	0.0954273	WNT4, PKDCC	49	0.0408163
GOTERM_BP_DIRECT	GO_BP:regulation of cell proliferation	3	0.036964	0.0980309	STAT6, LTBR, NGFR	49	0.0612245
GOTERM_CC_DIRECT	GO_CC:extracellular matrix	4	0.0492854	0.0429178	FMOD, HIST1H4B, LEFTY2, MFAP4	49	0.0816327
GOTERM_CC_DIRECT	GO_CC:cytoplasmic vesicle membrane	3	0.036964	0.0435101	CAMKV, RAB13, KIFC3	49	0.0612245
GOTERM_CC_DIRECT	GO_CC:extracellular exosome	13	0.160177	0.0569681	SMO, SLC16A1, WNT4, TNFSF10, ECE1, CLIC3, HIST1H4B, FSCN1, QPRT, RAB13, MFAP4, OAF, KIFC3	49	0.265306
GOTERM_CC_DIRECT	GO_CC:extracellular region	9	0.110892	0.0575812	FMOD, WNT4, TNFSF10, S100B, HIST1H4B, LEFTY2, PKDCC, NGFR, MFAP4	49	0.183673
GOTERM_CC_DIRECT	GO_CC:lamellipodium	3	0.036964	0.0664622	FSCN1, RAB13, PARVB	49	0.0612245
GOTERM_CC_DIRECT	GO_CC:Golgi apparatus	6	0.073928	0.0755371	SMO, GBGT1, PKDCC, PDE9A, RAB13, KIFC3	49	0.122449
GOTERM_MF_DIRECT	GO_MF:tumor necrosis factor-activated receptor activity	2	0.0246427	0.0661003	LTBR, NGFR	49	0.0408163
GOTERM_MF_DIRECT	GO_MF:voltage-gated ion channel activity	2	0.0246427	0.0871679	CLIC3, KCNA3	49	0.0408163
KEGG_PATHWAY	KEGG:Viral carcinogenesis	3	0.036964	0.0896809	LTBR, HIST1H4B, HIST3H2BB	18	0.166667

## Sheet: Table S8
Table S8. Pyrosequencing primers
No.	Gene	Forward primer	Reverse primer	Sequencing	Amplicon length(bp)	Ta(℃)	genomic coordinates for analyzed region (GRCh37/hg19)
1	PHYHD1	AGTTGTATTAGAAGGGTTAAGGATAG	AACCACCCCTCTAAAAACTACTACTTAATC	ATATATTTTGTTTTTAGTGAATTT	185	60	chr9:128920205-128921326
2	LTBR	TGGATAAGTTTAGTAGGGAGAGTAGAG	CCCTACCCTCTCCATAACTAC	GGGTGAGGGATTTGGAAA	112	60	chr12:6383277-6384398
3	MYBPHL	GGGGTTATTTTGGGTTGTTGTTTGAT	CCCAAAAACTAAACTCCAACTCTAA	GGGAGGGTTAGTTTAGTTA	203	60	chr1:109306544-109307665
4	SLC12A4	GGATAGTGGGTTTTAGTGAAGTA	CAAACTTAACTACCCCTAAACAAATTATA	GGTATTTGAAGTGAGTTAAT	176	60	chr16:67967264-67968385
5	C22orf42	AGGTATTTGGTGGGTTTGTG	AACCCAAACAACAAATCAATTTAC	ACTCCTCCTCCTTCTA	244	60	chr22:32158728-32159849
6	PRR5	GGGTGAGGTTGTTTAAGTGAAGAG	ACCAAAAACAACCCAAAACTATAATTCT	GGGTTAGGGATTTTGTATTAA	272	60	chr22:44667646-44668767
7	PDE9A	TTTAATTAGGGGGAGTTAGTTTTTTTTAGT	CTTTCCCACACTCCCTATAACAATT	TTGTTTTGTATGGGGT	172	60	chr21:42652549-42653670
8	ANKDD1A	GGGTTTTTTGTTTTGAGTGTTGTATAG	TAAAAAACCACAACCTCAACAAATCTAC	ATTTATTTGTTTTTATAAGAAAGGG	210	60	chr15:64910782-64911903
9	RAB13	ATGGTGGAGATGTAAGTGT	AAAATACCCCCTCTCCTCTTTCCC	GGATTGGAAGGTTGGTAAATAG	278	60	chr1:153985756-153986877
10	CAMKV	TAATGTAAGGGGTGGTGAGTGGA	CTACCCTAACCCCACTACCCATCTAATTT	TTTTCTAAATTAATCCTACCTTTT	173	60	chr3:49869699-49870820
11	KIFC3	GGTTGGGGGTGTAGAGGTA	ATCTTCCCATCCCAACAC	GGTGGAGAGAGTGAGAG	195	60	chr16:57802478-57803599
12	PDLIM4	GGGATGGGGTTGTTTTAGTTTAGAT	CCCAATACTACCCAAACCCCTAATTCATA	ATGGGTTAGATTGGTATATTTG	127	60	chr5:132256706-132257827
13	WNT4	AGTTTTGGGTAGTTTGGGATAGTG	CTCCTCCTATCCTCCCAATCACA	AAATTTCCAATTCCCACAATCT	170	60	chr1:22143237-22144358
14	CHD5	GGTAGTTAAAGGTGAAGATGGAGGTTAAA	CTCAAATAAATTCCCCCAATACC	GAGTAAGATTGGAATTTTAAATG	217	60	chr1:6180559-6181680
15	GBGT1	GGAAAGAGGATAGAAAAGAGAAGTTAG	AAACCAAACCCAAAAATCAACT	GTTTGGGAGTAGGATT	160	60	chr9:133163494-133164615
16	GALNT14	GGGAGAGAAAATTTTTATGGGAGATAATTG	ACCCAAATCCCACCCCCAATATACTC	AGAAATATTTTGGGGAGTT	280	60	chr2:31138394-31139515
17	LHX3	GGTAGGGAGTTAGGGAGTTATTGG	AAACACTACCTTCCAAAAACTACAC	AAAAACCCCCAAAAATAAAC	363	60	chr9:136204623-136205744
18	BATF2	GGGTTTTTAAAAGGGTAGTGGTAATAAGTA	TCCTAACCCTCACATAAACTCTACTT	GGATAGAATGATATTAAGGTTG	166	60	chr11:64989831-64990952
19	STAT6	TGTTAGAGTTTTTTGATTGTGGGATTATAG	TAAACAAACCCCAAATATAAACCTCATAAT	ACTCAAAAAAACTATTTTAACTT	245	60	chr12:57109940-57111061

## Sheet: Table S9
Table S9. RT-PCR primers
No.	Gene	Forward primer	Reverse primer	Product length(bp)	Ta(℃)
1	PHYHD1	GGCTTCTCAGCCACCAAA	ACACCATAATAACCAGAGTTCC	78	60
2	LTBR	TGAGAACCAAGGTCTGGTG	GCAGTGGCTCTAATGGATTT	80	60
3	MYBPHL	GCCATTTGCTGTCATGGCTA	CTCCTTGAGGACACAGTCT	86	60
4	SLC12A4	CAAGCTGAGCCGAATGGA	GCAGGAGGCCCAGAACTA	78	60
5	C22orf42	TAAGATGGCACGGTCTCG	CTTGGAACACTAAAGCCGGA	76	60
6	PRR5L	CCTAAGAGTGATGGGAGAGAA	CCTACTGATGCTCCATTTGCTA	145	60
7	PDE9A	TGAAGGAGACTGTGCCTGA	CAGCTCTTCCCTGCACAA	94	60
8	ANKDD1A	CTCTGTGCTATCTGCTCAA	ACCTTTCCCAAGGAATAGATG	140	60
9	RAB13	TTTGCTCCTGTTCTGTCACT	GTGCAAATGGTGGCCTTTA	60	60
10	CAMKV	CCCTCTTTCTACAGCTCAC	GGGAGTTTAACCCTACTTCCT	95	60
11	KIFC3	CTCTCCTTCAAGGAGGGTTC	GCCAGCCATAAACACAGCA	88	60
12	PDLIM4	CAATTTTGTGCTATCGCAAATC	ACTTAACAGACTGGCAAAAATG	135	60
13	WNT4	CAGCTCTGGATGCTGCTA	GTCACAATGGCAAAGAGCCTA	79	60
14	CHD5	TGGCTTGTCTGGTCTTCG	AGGTGATTGTGTTGGCTAC	61	60
15	GBGT1	GAAATGGAACAGGTCTAGGC	AGAAGGAGGTGGCTAGTC	81	60
16	GALNT14	TCCTACAAAGGAAGCAGTCT	AACAACCTCCATTCTTCATCT	94	60
17	LHX3	ACCTATTGGTTCTGTGAATGTT	TTGAAGTCTTGGAAAGAGCTGA	71	60
18	BATF2	TGATTCCAGGACAAGCACT	GAAACCTGGGTGAAGAGC	65	60
19	STAT6	GCCAGCTTCCCTTCACTC	ATGGCTTAGGATCTATGACCC	67	60
20	β-actin	CATTCCAAATATGAGATGCGTT	TACACGAAAGCAATGCTATCAC	133	60

## Sheet: Table S10
Table S10. Distribution of differential methylated probes
Genomic location	Number		Percentage			CpG annotation	Number		Percentage
	hyper	hypo	hyper	hypo			hyper	hypo	hyper	hypo
TSS1500	1479	454	0.17	0.05		Open sea	2559	2035	0.29	0.23
TSS200	546	127	0.06	0.01		S_Shore	1012	188	0.11	0.02
1st Exon	257	107	0.03	0.01		S_Shelf	135	90	0.01	0.01
5' UTR	768	252	0.09	0.03		Island	1059	154	0.12	0.02
Body	2861	1745	0.32	0.2		N_Shore	1151	226	0.13	0.03
3' UTR	151	93	0.02	0.01		N_Shelf	146	87	0.02	0.01
